# Supplementary material for: Use of Natural Products as Chemical Library for Drug Discovery and Network Pharmacology
Source: PLoS One. 2013 Apr 25;8(4):e62839. doi: 10.1371/journal.pone.0062839 (PMC3636197; doi:10.1371/journal.pone.0062839)
Supplement: Table S1 — Lists experimental interaction between natural products and target proteins. (XLSX) [file pone.0062839.s001.xlsx]

## Sheet: Sheet1
Table S1
list of experimental interaction between natural products and target proteins
UNPD ID	Chemical name	Target name	Species	PDB	Target Uniprot ID
UNPD107017	thymidine	Thymidine kinase	Staphylococcus aureus	n/a	Q2FF09 Q2YUN4 Q6GEV6 Q8NVG5
UNPD107017	thymidine	Thymidylate kinase	Homo sapiens	n/a	P23919
UNPD107017	thymidine	Thymidylate kinase	Homo sapiens	n/a	P23919
UNPD107017	thymidine	Thymidylate kinase	Mycobacterium tuberculosis	1W2G(100%)	O05891
UNPD107017	thymidine	Thymidylate kinase	Mycobacterium tuberculosis	1W2G(100%)	O05891
UNPD107017	thymidine	Thymidylate kinase	Mycobacterium tuberculosis	1W2G(100%)	O05891
UNPD107017	thymidine	Thymidylate kinase	Mycobacterium tuberculosis	1W2G(100%)	O05891
UNPD107017	thymidine	Thymidine Kinase	Human herpesvirus 1	1E2J(>99%) 1KIM(100%) 1P7C(100%) 2VTK(100%)	n/a
UNPD107017	thymidine	Thymidine Kinase	Human herpesvirus 1	1E2J(>99%) 1KIM(100%) 1P7C(100%) 2VTK(100%)	n/a
UNPD107017	thymidine	Thymidine Kinase	Human herpesvirus 1	1E2J(>99%) 1KIM(100%) 1P7C(100%) 2VTK(100%)	n/a
UNPD107017	thymidine	Thymidine Kinase	Human herpesvirus 1	1E2J(>99%) 1KIM(100%) 1P7C(100%) 2VTK(100%)	n/a
UNPD115628	Biotin	BirA Bifunctional Protein	Escherichia coli	n/a	P06709
UNPD115628	Biotin	BirA Bifunctional Protein	Escherichia coli	n/a	P06709
UNPD115628	Biotin	BirA Bifunctional Protein Mutant (V214A)	Escherichia coli	n/a	n/a
UNPD115628	Biotin	BirA Bifunctional Protein Mutant (V219A)	Escherichia coli	n/a	n/a
UNPD115628	Biotin	BirA Bifunctional Protein Mutant (W223A)	Escherichia coli	n/a	n/a
UNPD115628	Biotin	Streptavadin(N23A)	Streptomyces avidinii	1SWK(98%) 1SWP(98%) 2F01(>99%) 2GH7(>99%)	n/a
UNPD115628	Biotin	Streptavadin(N23A)	Streptomyces avidinii	1SWK(98%) 1SWP(98%) 2F01(>99%) 2GH7(>99%)	n/a
UNPD115628	Biotin	Streptavadin(N23E)	Streptomyces avidinii	1SWK(98%) 1SWP(98%) 2F01(>99%) 2GH7(>99%)	n/a
UNPD115628	Biotin	Streptavadin(N23E)	Streptomyces avidinii	1SWK(98%) 1SWP(98%) 2F01(>99%) 2GH7(>99%)	n/a
UNPD115628	Biotin	Streptavadin(S27A)	Streptomyces avidinii	1SWK(98%) 1SWP(98%) 2F01(>99%) 2GH7(>99%)	n/a
UNPD115628	Biotin	Streptavadin(S27A)	Streptomyces avidinii	1SWK(98%) 1SWP(98%) 2F01(>99%) 2GH7(>99%)	n/a
UNPD115628	Biotin	Streptavadin(W108F)	Streptomyces avidinii	1SWK(98%) 1SWP(98%) 2F01(>99%) 2GH7(>99%)	n/a
UNPD115628	Biotin	Streptavadin(W120F)	Streptomyces avidinii	1SWK(98%) 1SWP(100%) 2F01(>99%) 2GH7(>99%)	n/a
UNPD115628	Biotin	Streptavadin(W79F)	Streptomyces avidinii	1SWK(100%) 1SWP(98%) 2F01(>99%) 2GH7(>99%)	n/a
UNPD115628	Biotin	Streptavadin(Y43A)	Streptomyces avidinii	1SWK(98%) 1SWP(98%) 2F01(>99%) 2GH7(>99%)	n/a
UNPD115628	Biotin	Streptavadin(Y43A)	Streptomyces avidinii	1SWK(98%) 1SWP(98%) 2F01(>99%) 2GH7(>99%)	n/a
UNPD115628	Biotin	Streptavidin	Streptomyces avidinii	1SWK(>99%) 1SWP(>99%) 2F01(100%) 2GH7(100%)	n/a
UNPD115628	Biotin	Streptavidin	Streptomyces avidinii	1SWK(>99%) 1SWP(>99%) 2F01(100%) 2GH7(100%)	n/a
UNPD115628	Biotin	Streptavidin	Streptomyces avidinii	1SWK(>99%) 1SWP(>99%) 2F01(100%) 2GH7(100%)	n/a
UNPD115628	Biotin	Streptavidin (Y43F)	Streptomyces avidinii	1SWK(98%) 1SWP(98%) 2F01(>99%) 2GH7(>99%)	n/a
UNPD115628	Biotin	Streptavidin (Y43F)	Streptomyces avidinii	1SWK(98%) 1SWP(98%) 2F01(>99%) 2GH7(>99%)	n/a
UNPD104482	DANA	Neuraminidase	Influenza A virus (strain A/Puerto Rico/8/1934 H1N1)	n/a	P03468
UNPD104482	DANA	Neuraminidase A	Influenza A virus (N9)	1F8B(100%) 1NNB(100%) 2QWC(>99%)	P03472
UNPD104482	DANA	Neuraminidase B	Influenza B virus (strain B/Lee/1940)	1NSD(94%)	P03474
UNPD104482	DANA	Sialidase 1	Homo sapiens	n/a	Q5RAF4 Q99519
UNPD104482	DANA	Sialidase 1	Homo sapiens	n/a	Q5RAF4 Q99519
UNPD104482	DANA	Sialidase 1/2/3/4	Homo sapiens	n/a	Q5RAF4 Q99519
UNPD104482	DANA	Sialidase 2	Homo sapiens	1VCU(>99%) 2F25(>99%) 2F27(>99%) 2F29(>99%)	Q9Y3R4
UNPD104482	DANA	Sialidase 2	Homo sapiens	1VCU(>99%) 2F25(>99%) 2F27(>99%) 2F29(>99%)	Q9Y3R4
UNPD104482	DANA	Sialidase 2	Homo sapiens	1VCU(>99%) 2F25(>99%) 2F27(>99%) 2F29(>99%)	Q9Y3R4
UNPD104482	DANA	Sialidase 4	Homo sapiens	n/a	Q8WWR8
UNPD104482	DANA	Sialidase 4	Homo sapiens	n/a	Q8WWR8
UNPD104482	DANA	Sialidase-3	Homo sapiens	n/a	Q9UQ49
UNPD104482	DANA	Sialidase-3	Homo sapiens	n/a	Q9UQ49
UNPD104482	DANA	Sialidase-3	Homo sapiens	n/a	Q9UQ49
UNPD104482	DANA	Sialidase-3	Homo sapiens	n/a	Q9UQ49
UNPD104482	DANA	Sialidase-3	Homo sapiens	n/a	Q9UQ49
UNPD104482	DANA	Sialidase-3	Homo sapiens	n/a	Q9UQ49
UNPD109303	Maleimide-Related Compound 13	Glycogen Synthase Kinase-3
UNPD119359	deoxycorticosterone	n/a	n/a	n/a	n/a
UNPD1193	Androstenedione	Aromatase (CYP19)	Homo sapiens (human)	3EQM(100%)	P11511
UNPD1193	Androstenedione	Estradiol 17-beta-dehydrogenase 3	Homo sapiens	n/a	P37058
UNPD1193	Androstenedione	Estradiol 17-beta-dehydrogenase 3	Homo sapiens	n/a	P37058
UNPD1193	Androstenedione	Estradiol 17-beta-dehydrogenase 3	Homo sapiens	n/a	P37058
UNPD1193	Androstenedione	Estradiol 17-beta-dehydrogenase 3	Homo sapiens	n/a	P37058
UNPD1193	Androstenedione	Steroid 5-alpha-reductase 1	Homo sapiens	n/a	P18405
UNPD1193	Androstenedione	Steroid 5-alpha-reductase 2	Homo sapiens	n/a	P31213
UNPD11811	(-)-physostigmine	Acetylcholinesterase (AChE)	Homo sapiens	n/a	P22303
UNPD11811	(-)-physostigmine	Acetylcholinesterase (AChE)	Homo sapiens	n/a	P22303
UNPD11811	(-)-physostigmine	Acetylcholinesterase (AChE)	Homo sapiens	n/a	P22303
UNPD11811	(-)-physostigmine	Acetylcholinesterase (AChE)	Homo sapiens	n/a	P22303
UNPD11811	(-)-physostigmine	Acetylcholinesterase (AChE)	Homo sapiens	n/a	P22303
UNPD11811	(-)-physostigmine	Acetylcholinesterase (AChE)	Homo sapiens (human)	n/a	P22303
UNPD11811	(-)-physostigmine	Acetylcholinesterase (AChE)	Homo sapiens (human)	n/a	P22303
UNPD11811	(-)-physostigmine	Butyrylcholinesterase (BuChE)	Homo sapiens	n/a	P06276
UNPD11811	(-)-physostigmine	Butyrylcholinesterase (BuChE)	Homo sapiens	n/a	P06276
UNPD11811	(-)-physostigmine	Butyrylcholinesterase (BuChE)	Homo sapiens	n/a	P06276
UNPD11811	(-)-physostigmine	Butyrylcholinesterase (BuChE)	Homo sapiens (human)	n/a	P06276
UNPD11811	(-)-physostigmine	Butyrylcholinesterase (BuChE)	Homo sapiens (human)	n/a	P06276
UNPD101596	Meridianin C	Casein Kinase I	Rattus norvegicus (rat)	n/a	P97633
UNPD101596	Meridianin C	Cyclin-Dependent Kinase 1 (CDK1)	Homo sapiens (human)	n/a	n/a
UNPD101596	Meridianin C	Cyclin-Dependent Kinase 5 (CDK5)	Homo sapiens (human)	n/a	Q00535
UNPD101596	Meridianin C	Glycogen Synthase Kinase-3
UNPD101596	Meridianin C	Glycogen Synthase Kinase-3
UNPD101596	Meridianin C	cAMP-Dependent Protein Kinase (PKA)	Bos taurus (bovine)	n/a	n/a
UNPD101596	Meridianin C	cGMP-Dependent Protein Kinase	Bos taurus (bovine)	n/a	P00516
UNPD107823	cAMP	Heat Shock Protein 90 (Hsp90)	Saccharomyces cerevisiae (Baker s yeast)	n/a	n/a
UNPD107823	cAMP	Heat Shock Protein 90 (Hsp90)	Saccharomyces cerevisiae (Baker s yeast)	n/a	n/a
UNPD107823	cAMP	Heat Shock Protein 90 (Hsp90)	Saccharomyces cerevisiae (Baker s yeast)	n/a	n/a
UNPD100118	Argifin	Chitinase	Aspergillus fumigatus	1W9V(100%)	n/a
UNPD100118	Argifin	Chitinase	Aspergillus fumigatus	1W9V(100%)	n/a
UNPD100118	Argifin	Chitinase	Aspergillus fumigatus	1W9V(100%)	n/a
UNPD100118	Argifin	Chitinase	Homo sapiens (human)	1WB0(100%)	Q13231
UNPD100118	Argifin	Chitinase	Serratia marcescens	n/a	P11797
UNPD100118	Argifin	Chitinase (chiA1)	Neosartorya fumigata (Aspergillus fumigatus)	n/a	n/a
UNPD100118	Argifin	Chitinase Mutant (A217G)	Aspergillus fumigatus	1W9V(>99%)	n/a
UNPD100118	Argifin	Chitinase Mutant (D175A)	Aspergillus fumigatus	1W9V(>99%)	n/a
UNPD100118	Argifin	Chitinase Mutant (E322A)	Aspergillus fumigatus	1W9V(>99%)	n/a
UNPD100118	Argifin	Chitinase Mutant (M243A)	Aspergillus fumigatus	1W9V(>99%)	n/a
UNPD100118	Argifin	Chitinase Mutant (R301K)	Aspergillus fumigatus	1W9V(>99%)	n/a
UNPD100118	Argifin	Chitinase Mutant (T138A)	Aspergillus fumigatus	1W9V(>99%)	n/a
UNPD100118	Argifin	Chitotriosidase	Homo sapiens (Human)	n/a	n/a
UNPD11811	physostigmine.salicylic acid	Acetylcholinesterase (AChE)	Homo sapiens (human)	n/a	P22303
UNPD11811	physostigmine.salicylic acid	Acetylcholinesterase (AChE)	Torpedo californica	n/a	P04058
UNPD11811	physostigmine.salicylic acid	Butyrylcholinesterase (BuChE)	Homo sapiens (human)	n/a	P06276
UNPD115803	Emodin	Casein Kinase II	Homo sapiens	3BQC(100%) 3C13(100%)	P68400
UNPD115803	Emodin	Casein Kinase II	Homo sapiens (human)	3BQC(100%) 3C13(100%)	P68400
UNPD115803	Emodin	Casein Kinase II	Zea mays (Maize)	1F0Q(100%)	P28523
UNPD115803	Emodin	Estrogen Receptor (ER-alpha)	Homo sapiens	n/a	P03372
UNPD115803	Emodin	Estrogen Receptor (ER-alpha)	Homo sapiens	n/a	P03372
UNPD115803	Emodin	Estrogen Receptor (ER-beta)	Homo sapiens	n/a	Q92731
UNPD115803	Emodin	Estrogen Receptor (ER-beta)	Homo sapiens	n/a	Q92731
UNPD115803	Emodin	Human rhinovirus B 3A protease	Human rhinovirus B	n/a	n/a
UNPD115803	Emodin	Leukocyte elastase	Homo sapiens	n/a	P08246
UNPD115803	Emodin	Purinergic receptor P2Y12	Homo sapiens	n/a	Q9H244
UNPD115803	Emodin	Sialidase 2	Homo sapiens	n/a	Q9Y3R4
UNPD101586	Sildenafil	Phosphodiesterase 10A	Homo sapiens	n/a	Q9Y233
UNPD101586	Sildenafil	Phosphodiesterase 11A	Homo sapiens	n/a	n/a
UNPD101586	Sildenafil	Phosphodiesterase 11A	Homo sapiens	n/a	n/a
UNPD101586	Sildenafil	Phosphodiesterase 1A/1B	Bos taurus	n/a	P14100
UNPD101586	Sildenafil	Phosphodiesterase 1A/1B	Bos taurus	n/a	P14100
UNPD101586	Sildenafil	Phosphodiesterase 1A/1B	Bos taurus	n/a	P14100
UNPD101586	Sildenafil	Phosphodiesterase 1A/1B	Bos taurus	n/a	P14100
UNPD101586	Sildenafil	Phosphodiesterase 1A/1B	Bos taurus	n/a	P14100
UNPD101586	Sildenafil	Phosphodiesterase 1A/1B	Bos taurus	n/a	P14100
UNPD101586	Sildenafil	Phosphodiesterase 1A/1B/1C	Rattus norvegicus	n/a	n/a
UNPD101586	Sildenafil	Phosphodiesterase 1A/1B/1C	Rattus norvegicus	n/a	n/a
UNPD101586	Sildenafil	Phosphodiesterase 1A/1C/Type 1 (PDE1B)	Homo sapiens	n/a	P54750
UNPD101586	Sildenafil	Phosphodiesterase 1A/1C/Type 1 (PDE1B)	Homo sapiens	n/a	P54750
UNPD101586	Sildenafil	Phosphodiesterase 1A/1C/Type 1 (PDE1B)	Homo sapiens	n/a	P54750
UNPD101586	Sildenafil	Phosphodiesterase 1A/1C/Type 1 (PDE1B)	Homo sapiens	n/a	P54750
UNPD101586	Sildenafil	Phosphodiesterase 2A	Bos taurus	n/a	P14099
UNPD101586	Sildenafil	Phosphodiesterase 2A	Bos taurus	n/a	P14099
UNPD101586	Sildenafil	Phosphodiesterase 2A	Homo sapiens	n/a	O00408
UNPD101586	Sildenafil	Phosphodiesterase 2A	Homo sapiens	n/a	O00408
UNPD101586	Sildenafil	Phosphodiesterase 2A	Homo sapiens	n/a	O00408
UNPD101586	Sildenafil	Phosphodiesterase 2A	Rattus norvegicus	n/a	Q01062
UNPD101586	Sildenafil	Phosphodiesterase 3B	Bos taurus	n/a	n/a
UNPD101586	Sildenafil	Phosphodiesterase 3B	Bos taurus	n/a	n/a
UNPD101586	Sildenafil	Phosphodiesterase 4A/4B/4C/4D	Rattus norvegicus	n/a	P54748
UNPD101586	Sildenafil	Phosphodiesterase 4C/4D/Type 4 (PDE4A)/Type 4 (PDE4B)	Homo sapiens	n/a	Q08493
UNPD101586	Sildenafil	Phosphodiesterase 4C/4D/Type 4 (PDE4A)/Type 4 (PDE4B)	Homo sapiens	n/a	Q08493
UNPD101586	Sildenafil	Phosphodiesterase 4C/4D/Type 4 (PDE4A)/Type 4 (PDE4B)	Homo sapiens	n/a	Q08493
UNPD101586	Sildenafil	Phosphodiesterase 4C/4D/Type 4 (PDE4A)/Type 4 (PDE4B)	Homo sapiens	n/a	Q08493
UNPD101586	Sildenafil	Phosphodiesterase 4C/4D/Type 4 (PDE4A)/Type 4 (PDE4B)	Homo sapiens	n/a	Q08493
UNPD101586	Sildenafil	Phosphodiesterase 4C/4D/Type 4 (PDE4A)/Type 4 (PDE4B)	Homo sapiens	n/a	Q08493
UNPD101586	Sildenafil	Phosphodiesterase 4D	Homo sapiens	n/a	Q08499
UNPD101586	Sildenafil	Phosphodiesterase 5	Sus scrofa	n/a	n/a
UNPD101586	Sildenafil	Phosphodiesterase 5/Type 5 (PDE5)	Sus scrofa	n/a	n/a
UNPD101586	Sildenafil	Phosphodiesterase 5A	Bos taurus	1TBF(92%) 1UDT(98%) 2H42(98%) 3JWQ(92%)	Q28156
UNPD101586	Sildenafil	Phosphodiesterase 5A	Bos taurus	1TBF(92%) 1UDT(98%) 2H42(98%) 3JWQ(92%)	Q28156
UNPD101586	Sildenafil	Phosphodiesterase 5A	Bos taurus	1TBF(92%) 1UDT(98%) 2H42(98%) 3JWQ(92%)	Q28156
UNPD101586	Sildenafil	Phosphodiesterase 5A	Bos taurus	1TBF(92%) 1UDT(98%) 2H42(98%) 3JWQ(92%)	Q28156
UNPD101586	Sildenafil	Phosphodiesterase 5A	Rattus norvegicus	1TBF(90%) 1UDT(96%) 2H42(96%) 3JWQ(90%)	O54735
UNPD101586	Sildenafil	Phosphodiesterase 5A	Rattus norvegicus	1TBF(90%) 1UDT(96%) 2H42(96%) 3JWQ(90%)	O54735
UNPD101586	Sildenafil	Phosphodiesterase 6A	Bos taurus	n/a	P11541
UNPD101586	Sildenafil	Phosphodiesterase 6A/6B/6C/6D/6G/6H	Bos taurus	n/a	P11541
UNPD101586	Sildenafil	Phosphodiesterase 6A/6B/6C/6D/6G/6H	Bos taurus	n/a	P11541
UNPD101586	Sildenafil	Phosphodiesterase 6A/6B/6C/6D/6G/6H	Bos taurus	n/a	P11541
UNPD101586	Sildenafil	Phosphodiesterase 6A/6B/6C/6D/6G/6H	Bos taurus	n/a	P11541
UNPD101586	Sildenafil	Phosphodiesterase 6A/6B/6C/6D/6G/6H	Bos taurus	n/a	P11541
UNPD101586	Sildenafil	Phosphodiesterase 6A/6B/6C/6D/6G/6H	Homo sapiens	n/a	P16499
UNPD101586	Sildenafil	Phosphodiesterase 6A/6B/6C/6D/6G/6H	Homo sapiens	n/a	P16499
UNPD101586	Sildenafil	Phosphodiesterase 6A/6B/6C/6D/6G/6H	Homo sapiens	n/a	P16499
UNPD101586	Sildenafil	Phosphodiesterase 6C	Homo sapiens	n/a	P51160
UNPD101586	Sildenafil	Phosphodiesterase 7A/7B	Homo sapiens	n/a	Q13946
UNPD101586	Sildenafil	Phosphodiesterase 7A/7B	Rattus norvegicus	n/a	O08593
UNPD101586	Sildenafil	Phosphodiesterase 8B/Type 8 (PDE8A)	Homo sapiens	n/a	O95263
UNPD101586	Sildenafil	Phosphodiesterase 9A	Homo sapiens	n/a	O76083
UNPD101586	Sildenafil	Phosphodiesterase Type 1 (PDE1B)	Homo sapiens (human)	n/a	Q01064
UNPD101586	Sildenafil	Phosphodiesterase Type 10 (PDE10A)	Homo sapiens (human)	n/a	n/a
UNPD101586	Sildenafil	Phosphodiesterase Type 11 (PDE11A)	Homo sapiens (human)	n/a	n/a
UNPD101586	Sildenafil	Phosphodiesterase Type 2 (PDE2A)	Homo sapiens (human)	n/a	n/a
UNPD101586	Sildenafil	Phosphodiesterase Type 3 (PDE3A)/(PDE3B)	Homo sapiens	n/a	Q14432
UNPD101586	Sildenafil	Phosphodiesterase Type 3 (PDE3A)/(PDE3B)	Homo sapiens	n/a	Q14432
UNPD101586	Sildenafil	Phosphodiesterase Type 3 (PDE3A)/(PDE3B)	Homo sapiens	n/a	Q14432
UNPD101586	Sildenafil	Phosphodiesterase Type 3 (PDE3A)/(PDE3B)	Homo sapiens	n/a	Q14432
UNPD101586	Sildenafil	Phosphodiesterase Type 3 (PDE3A)/(PDE3B)	Homo sapiens	n/a	Q14432
UNPD101586	Sildenafil	Phosphodiesterase Type 3 (PDE3A)/(PDE3B)	Homo sapiens	n/a	Q14432
UNPD101586	Sildenafil	Phosphodiesterase Type 3 (PDE3A)/(PDE3B)	Homo sapiens	n/a	Q14432
UNPD101586	Sildenafil	Phosphodiesterase Type 3 (PDE3B)	Homo sapiens (human)	n/a	n/a
UNPD101586	Sildenafil	Phosphodiesterase Type 4 (PDE4B)	Homo sapiens (human)	1XOS(100%)	n/a
UNPD101586	Sildenafil	Phosphodiesterase Type 4 (PDE4D)	Homo sapiens (human)	n/a	n/a
UNPD101586	Sildenafil	Phosphodiesterase Type 5 (PDE5)	Homo sapiens	1TBF(94%) 1UDT(100%) 2H42(100%) 3JWQ(93%)	O76074
UNPD101586	Sildenafil	Phosphodiesterase Type 5 (PDE5)	Homo sapiens	1TBF(94%) 1UDT(100%) 2H42(100%) 3JWQ(93%)	O76074
UNPD101586	Sildenafil	Phosphodiesterase Type 5 (PDE5)	Homo sapiens	1TBF(94%) 1UDT(100%) 2H42(100%) 3JWQ(93%)	O76074
UNPD101586	Sildenafil	Phosphodiesterase Type 5 (PDE5)	Homo sapiens	1TBF(94%) 1UDT(100%) 2H42(100%) 3JWQ(93%)	O76074
UNPD101586	Sildenafil	Phosphodiesterase Type 5 (PDE5)	Homo sapiens	1TBF(94%) 1UDT(100%) 2H42(100%) 3JWQ(93%)	O76074
UNPD101586	Sildenafil	Phosphodiesterase Type 5 (PDE5)	Homo sapiens	1TBF(94%) 1UDT(100%) 2H42(100%) 3JWQ(93%)	O76074
UNPD101586	Sildenafil	Phosphodiesterase Type 5 (PDE5)	Homo sapiens	1TBF(94%) 1UDT(100%) 2H42(100%) 3JWQ(93%)	O76074
UNPD101586	Sildenafil	Phosphodiesterase Type 5 (PDE5)	Homo sapiens	1TBF(94%) 1UDT(100%) 2H42(100%) 3JWQ(93%)	O76074
UNPD101586	Sildenafil	Phosphodiesterase Type 5 (PDE5)	Homo sapiens	1TBF(94%) 1UDT(100%) 2H42(100%) 3JWQ(93%)	O76074
UNPD101586	Sildenafil	Phosphodiesterase Type 5 (PDE5)	Homo sapiens	1TBF(94%) 1UDT(100%) 2H42(100%) 3JWQ(93%)	O76074
UNPD101586	Sildenafil	Phosphodiesterase Type 5 (PDE5)	Homo sapiens	1TBF(94%) 1UDT(100%) 2H42(100%) 3JWQ(93%)	O76074
UNPD101586	Sildenafil	Phosphodiesterase Type 5 (PDE5)	Homo sapiens	1TBF(94%) 1UDT(100%) 2H42(100%) 3JWQ(93%)	O76074
UNPD101586	Sildenafil	Phosphodiesterase Type 5 (PDE5)	Homo sapiens	1TBF(94%) 1UDT(100%) 2H42(100%) 3JWQ(93%)	O76074
UNPD101586	Sildenafil	Phosphodiesterase Type 5 (PDE5)	Homo sapiens	1TBF(94%) 1UDT(100%) 2H42(100%) 3JWQ(93%)	O76074
UNPD101586	Sildenafil	Phosphodiesterase Type 5 (PDE5)	Homo sapiens	1TBF(94%) 1UDT(100%) 2H42(100%) 3JWQ(93%)	O76074
UNPD101586	Sildenafil	Phosphodiesterase Type 5 (PDE5)	Homo sapiens	1TBF(94%) 1UDT(100%) 2H42(100%) 3JWQ(93%)	O76074
UNPD101586	Sildenafil	Phosphodiesterase Type 5 (PDE5)	Homo sapiens	1TBF(94%) 1UDT(100%) 2H42(100%) 3JWQ(93%)	O76074
UNPD101586	Sildenafil	Phosphodiesterase Type 5 (PDE5)	Homo sapiens	1TBF(94%) 1UDT(100%) 2H42(100%) 3JWQ(93%)	O76074
UNPD101586	Sildenafil	Phosphodiesterase Type 5 (PDE5)	Homo sapiens	1TBF(94%) 1UDT(100%) 2H42(100%) 3JWQ(93%)	O76074
UNPD101586	Sildenafil	Phosphodiesterase Type 5 (PDE5)	Homo sapiens	1TBF(94%) 1UDT(100%) 2H42(100%) 3JWQ(93%)	O76074
UNPD101586	Sildenafil	Phosphodiesterase Type 5 (PDE5)	Homo sapiens	1TBF(94%) 1UDT(100%) 2H42(100%) 3JWQ(93%)	O76074
UNPD101586	Sildenafil	Phosphodiesterase Type 5 (PDE5)	Homo sapiens	1TBF(94%) 1UDT(100%) 2H42(100%) 3JWQ(93%)	O76074
UNPD101586	Sildenafil	Phosphodiesterase Type 5 (PDE5)	Homo sapiens	1TBF(94%) 1UDT(100%) 2H42(100%) 3JWQ(93%)	O76074
UNPD101586	Sildenafil	Phosphodiesterase Type 5 (PDE5)	Homo sapiens	1TBF(94%) 1UDT(100%) 2H42(100%) 3JWQ(93%)	O76074
UNPD101586	Sildenafil	Phosphodiesterase Type 5 (PDE5)	Homo sapiens	1TBF(94%) 1UDT(100%) 2H42(100%) 3JWQ(93%)	O76074
UNPD101586	Sildenafil	Phosphodiesterase Type 5 (PDE5)	Homo sapiens	1TBF(94%) 1UDT(100%) 2H42(100%) 3JWQ(93%)	O76074
UNPD101586	Sildenafil	Phosphodiesterase Type 5 (PDE5)	Homo sapiens	1TBF(94%) 1UDT(100%) 2H42(100%) 3JWQ(93%)	O76074
UNPD101586	Sildenafil	Phosphodiesterase Type 5 (PDE5)	Homo sapiens	1TBF(94%) 1UDT(100%) 2H42(100%) 3JWQ(93%)	O76074
UNPD101586	Sildenafil	Phosphodiesterase Type 5 (PDE5)	Homo sapiens	1TBF(94%) 1UDT(100%) 2H42(100%) 3JWQ(93%)	O76074
UNPD101586	Sildenafil	Phosphodiesterase Type 5 (PDE5)	Homo sapiens	1TBF(94%) 1UDT(100%) 2H42(100%) 3JWQ(93%)	O76074
UNPD101586	Sildenafil	Phosphodiesterase Type 5 (PDE5)	Homo sapiens	1TBF(94%) 1UDT(100%) 2H42(100%) 3JWQ(93%)	O76074
UNPD101586	Sildenafil	Phosphodiesterase Type 5 (PDE5)	Homo sapiens (human)	1TBF(94%) 1UDT(100%) 2H42(100%) 3JWQ(93%)	O76074
UNPD101586	Sildenafil	Phosphodiesterase Type 5 (PDE5A)	Homo sapiens (human)	1TBF(94%) 1UDT(100%) 2H42(100%) 3JWQ(93%)	n/a
UNPD101586	Sildenafil	Phosphodiesterase Type 5 (PDE5A)	Homo sapiens (human)	1TBF(94%) 1UDT(100%) 2H42(100%) 3JWQ(93%)	n/a
UNPD101586	Sildenafil	Phosphodiesterase Type 5 (PDE5A) Mutant (661-681 deletion)	Homo sapiens (human)	n/a	n/a
UNPD101586	Sildenafil	Phosphodiesterase Type 5 (PDE5A) Mutant (663-678 deletion)	Homo sapiens (human)	n/a	n/a
UNPD101586	Sildenafil	Phosphodiesterase Type 6 (PDE6)	Canis lupus familiaris (Dog)	n/a	P61248
UNPD101586	Sildenafil	Phosphodiesterase Type 7 (PDE7B)	Homo sapiens (human)	n/a	n/a
UNPD101586	Sildenafil	Phosphodiesterase Type 8 (PDE8A)	Homo sapiens (human)	n/a	O60658
UNPD101586	Sildenafil	Phosphodiesterase Type 9 (PDE9A)	Homo sapiens (human)	n/a	O76083
UNPD101586	Sildenafil	hERG Potassium Channel 1	Homo sapiens	n/a	Q12809
UNPD101586	Sildenafil	hERG Potassium Channel 1	Homo sapiens	n/a	Q12809
UNPD101586	Sildenafil	hERG Potassium Channel 1	Homo sapiens	n/a	Q12809
UNPD100546	Radicicol	Cyclooxygenase-2	Homo sapiens	n/a	P35354
UNPD100546	Radicicol	Heat Shock Protein 90 (Hsp90)	Homo sapiens	n/a	P08238
UNPD100546	Radicicol	Heat Shock Protein 90 (Hsp90)	Homo sapiens (human)	n/a	P08238
UNPD100546	Radicicol	Heat Shock Protein 90 (Hsp90)	Homo sapiens (human)	n/a	P08238
UNPD100546	Radicicol	Heat Shock Protein 90 (Hsp90)	Saccharomyces cerevisiae	1BGQ(100%) 2WER(>99%)	P02829
UNPD100546	Radicicol	Heat Shock Protein 90 (Hsp90)	Saccharomyces cerevisiae	1BGQ(100%) 2WER(>99%)	P02829
UNPD100546	Radicicol	Heat Shock Protein 90 (Hsp90)	Saccharomyces cerevisiae	1BGQ(100%) 2WER(>99%)	P02829
UNPD100546	Radicicol	Heat Shock Protein 90 (Hsp90)	Saccharomyces cerevisiae	1BGQ(100%) 2WER(>99%)	P02829
UNPD100546	Radicicol	Heat Shock Protein 90 (Hsp90)	Saccharomyces cerevisiae	1BGQ(100%) 2WER(>99%)	P02829
UNPD100546	Radicicol	Tyrosine-protein kinase SRC	Rattus norvegicus	n/a	Q9WUD9
UNPD107368	Coenzyme Q6	n/a	n/a	n/a	n/a
UNPD114172	L-Mandelic acid	Aldose Reductase (ALR2)	Homo sapiens (human)	n/a	n/a
UNPD114172	L-Mandelic acid	Protein-Tyrosine Phosphatase 1B (PTP1B)	Homo sapiens	n/a	P18031
UNPD114172	L-Mandelic acid	protein tyrosine phosphatase
UNPD114172	L-Mandelic acid	protein tyrosine phosphatase
UNPD112821	L-Glutamate	Glutamate Carboxypeptidase II (GCPII)	Homo sapiens (human)	n/a	Q04609
UNPD112821	L-Glutamate	Glutamate receptor ionotropic
UNPD112821	L-Glutamate	Glutamate receptor ionotropic
UNPD112821	L-Glutamate	Glutamate receptor ionotropic
UNPD112821	L-Glutamate	Glutamate receptor ionotropic
UNPD112821	L-Glutamate	Glutamate receptor ionotropic
UNPD112821	L-Glutamate	Glutamate receptor ionotropic
UNPD112821	L-Glutamate	Glutamate receptor ionotropic
UNPD112821	L-Glutamate	Glutamate receptor ionotropic
UNPD112821	L-Glutamate	Glutamate receptor ionotropic
UNPD112821	L-Glutamate	Glutamate receptor ionotropic
UNPD112821	L-Glutamate	Glutamate receptor ionotropic
UNPD112821	L-Glutamate	Glutamate receptor ionotropic
UNPD112821	L-Glutamate	Glutamate receptor ionotropic
UNPD112821	L-Glutamate	Glutamate receptor ionotropic
UNPD112821	L-Glutamate	Glutamate receptor ionotropic
UNPD112821	L-Glutamate	Metabotropic glutamate receptor 5	Homo sapiens	n/a	P41594
UNPD112821	L-Glutamate	Metabotropic glutamate receptor 6	Homo sapiens	n/a	O15303
UNPD102031	quisqualic acid	Cystine/glutamate transporter	Homo sapiens	n/a	n/a
UNPD102031	quisqualic acid	Glutamate Carboxypeptidase II (GCPII)	Homo sapiens (human)	2JBK(100%) 2OR4(100%)	Q04609
UNPD102031	quisqualic acid	Glutamate [NMDA] receptor subunit 3A/3B/epsilon 1/epsilon 2/epsilon 3/epsilon 4/zeta 1	Rattus norvegicus	n/a	Q9R1M7
UNPD102031	quisqualic acid	Glutamate receptor ionotropic kainate 1	Rattus norvegicus	1S9T(89%)	P22756
UNPD102031	quisqualic acid	Glutamate receptor ionotropic kainate 1/2/3/4/5	Rattus norvegicus	1S9T(89%)	P22756
UNPD102031	quisqualic acid	Glutamate receptor ionotropic kainate 2	Rattus norvegicus	1S9T(100%)	P42260
UNPD102031	quisqualic acid	Glutamate receptor ionotropic kainate 3	Rattus norvegicus	n/a	P42264
UNPD102031	quisqualic acid	Glutamate receptor ionotropic
UNPD102031	quisqualic acid	Glutamate receptor ionotropic
UNPD102031	quisqualic acid	Glutamate receptor ionotropic
UNPD102031	quisqualic acid	Metabotropic glutamate receptor 1	Homo sapiens	n/a	Q13255
UNPD102031	quisqualic acid	Metabotropic glutamate receptor 1	Homo sapiens	n/a	Q13255
UNPD102031	quisqualic acid	Metabotropic glutamate receptor 1	Homo sapiens	n/a	Q13255
UNPD102031	quisqualic acid	Metabotropic glutamate receptor 1	Rattus norvegicus	n/a	P23385
UNPD102031	quisqualic acid	Metabotropic glutamate receptor 1	Rattus norvegicus	n/a	P23385
UNPD102031	quisqualic acid	Metabotropic glutamate receptor 1	Rattus norvegicus	n/a	P23385
UNPD102031	quisqualic acid	Metabotropic glutamate receptor 1	Rattus norvegicus	n/a	P23385
UNPD102031	quisqualic acid	Metabotropic glutamate receptor 1	Rattus norvegicus	n/a	P23385
UNPD102031	quisqualic acid	Metabotropic glutamate receptor 1/2/3/5/6/7/8	Mus musculus	n/a	P97772
UNPD102031	quisqualic acid	Metabotropic glutamate receptor 1/5	Rattus norvegicus	n/a	P23385
UNPD102031	quisqualic acid	Metabotropic glutamate receptor 2	Homo sapiens	n/a	Q14416
UNPD102031	quisqualic acid	Metabotropic glutamate receptor 2	Homo sapiens	n/a	Q14416
UNPD102031	quisqualic acid	Metabotropic glutamate receptor 2	Homo sapiens	n/a	Q14416
UNPD102031	quisqualic acid	Metabotropic glutamate receptor 2	Rattus norvegicus	n/a	P31421
UNPD102031	quisqualic acid	Metabotropic glutamate receptor 2	Rattus norvegicus	n/a	P31421
UNPD102031	quisqualic acid	Metabotropic glutamate receptor 2/3	Rattus norvegicus	n/a	P31421
UNPD102031	quisqualic acid	Metabotropic glutamate receptor 3	Homo sapiens	n/a	Q14832
UNPD102031	quisqualic acid	Metabotropic glutamate receptor 3	Rattus norvegicus	n/a	P31422
UNPD102031	quisqualic acid	Metabotropic glutamate receptor 4	Homo sapiens	n/a	Q14833
UNPD102031	quisqualic acid	Metabotropic glutamate receptor 4	Homo sapiens	n/a	Q14833
UNPD102031	quisqualic acid	Metabotropic glutamate receptor 4	Homo sapiens	n/a	Q14833
UNPD102031	quisqualic acid	Metabotropic glutamate receptor 4	Rattus norvegicus	n/a	P31423
UNPD102031	quisqualic acid	Metabotropic glutamate receptor 4	Rattus norvegicus	n/a	P31423
UNPD102031	quisqualic acid	Metabotropic glutamate receptor 5	Homo sapiens	n/a	P41594
UNPD102031	quisqualic acid	Metabotropic glutamate receptor 5	Homo sapiens	n/a	P41594
UNPD102031	quisqualic acid	Metabotropic glutamate receptor 5	Rattus norvegicus	n/a	P31424
UNPD102031	quisqualic acid	Metabotropic glutamate receptor 5	Rattus norvegicus	n/a	P31424
UNPD102031	quisqualic acid	Metabotropic glutamate receptor 5	Rattus norvegicus	n/a	P31424
UNPD102031	quisqualic acid	Metabotropic glutamate receptor 6	Homo sapiens	n/a	O15303
UNPD102031	quisqualic acid	Metabotropic glutamate receptor 6	Rattus norvegicus	n/a	P35349
UNPD102031	quisqualic acid	Metabotropic glutamate receptor 7	Homo sapiens	n/a	Q14831
UNPD102031	quisqualic acid	Metabotropic glutamate receptor 7	Rattus norvegicus	n/a	P35400
UNPD102031	quisqualic acid	Metabotropic glutamate receptor 8	Mus musculus	n/a	P47743
UNPD107274	willardiine	Glutamate Carboxypeptidase II (GCPII)	Homo sapiens (human)	n/a	Q04609
UNPD107274	willardiine	Glutamate receptor ionotropic kainate 5	Homo sapiens	n/a	Q16478
UNPD107274	willardiine	Glutamate receptor ionotropic
UNPD107274	willardiine	Glutamate receptor ionotropic
UNPD107274	willardiine	Glutamate receptor ionotropic
UNPD107274	willardiine	Glutamate receptor ionotropic
UNPD112821	Glutamate	n/a	n/a	n/a	n/a
UNPD110883	Aspartate	Glutamate [NMDA] receptor subunit 3A/3B/epsilon 1/epsilon 2/epsilon 3/epsilon 4/zeta 1	Rattus norvegicus	n/a	Q9R1M7
UNPD110883	Aspartate	Metabotropic glutamate receptor 1	Homo sapiens	n/a	Q13255
UNPD110883	Aspartate	Metabotropic glutamate receptor 2	Homo sapiens	n/a	Q14416
UNPD110883	Aspartate	Metabotropic glutamate receptor 6	Homo sapiens	n/a	O15303
UNPD100602	Glycine	Adrenergic Alpha	RAT	n/a	n/a
UNPD100602	Glycine	Adrenergic Alpha	RAT	n/a	n/a
UNPD100602	Glycine	Glutamate (NMDA) receptor subunit zeta 1	Rattus norvegicus	n/a	P35439
UNPD100602	Glycine	Glutamate (NMDA) receptor subunit zeta 1	Rattus norvegicus	n/a	P35439
UNPD100602	Glycine	Glutamate [NMDA] receptor subunit 3A/3B/epsilon 1/epsilon 2/epsilon 3/epsilon 4/zeta 1	Rattus norvegicus	n/a	Q9R1M7
UNPD100602	Glycine	Glutamate [NMDA] receptor subunit 3A/3B/epsilon 1/epsilon 2/epsilon 3/epsilon 4/zeta 1	Rattus norvegicus	n/a	Q9R1M7
UNPD100602	Glycine	Glutamate [NMDA] receptor subunit 3A/3B/epsilon 1/epsilon 2/epsilon 3/epsilon 4/zeta 1	Rattus norvegicus	n/a	Q9R1M7
UNPD100602	Glycine	Glutamate [NMDA] receptor subunit 3A/3B/epsilon 1/epsilon 2/epsilon 3/epsilon 4/zeta 1	Rattus norvegicus	n/a	Q9R1M7
UNPD100602	Glycine	Glutamate [NMDA] receptor subunit 3A/3B/epsilon 1/epsilon 2/epsilon 3/epsilon 4/zeta 1	Rattus norvegicus	n/a	Q9R1M7
UNPD100602	Glycine	Glycine receptor subunit alpha-1	Homo sapiens	n/a	n/a
UNPD103541	Triiodothyronine (T3)	Thyroid Hormone Receptor (TR-alpha)	Homo sapiens	2H77(100%) 2H79(100%)	P10827
UNPD103541	Triiodothyronine (T3)	Thyroid Hormone Receptor (TR-alpha)	Homo sapiens (human)	2H77(100%) 2H79(100%)	P10827
UNPD103541	Triiodothyronine (T3)	Thyroid Hormone Receptor (TR-alpha)	Homo sapiens (human)	2H77(100%) 2H79(100%)	P10827
UNPD103541	Triiodothyronine (T3)	Thyroid Hormone Receptor (TR-alpha)	Homo sapiens (human)	2H77(100%) 2H79(100%)	P10827
UNPD103541	Triiodothyronine (T3)	Thyroid Hormone Receptor (TR-alpha)	Homo sapiens (human)	2H77(100%) 2H79(100%)	P10827
UNPD103541	Triiodothyronine (T3)	Thyroid Hormone Receptor (TR-beta)	Homo sapiens	1BSX(100%) 1XZX(100%) 3GWS(100%)	P10828
UNPD103541	Triiodothyronine (T3)	Thyroid Hormone Receptor (TR-beta)	Homo sapiens (human)	1BSX(100%) 1XZX(100%) 3GWS(100%)	P10828
UNPD103541	Triiodothyronine (T3)	Thyroid Hormone Receptor (TR-beta)	Homo sapiens (human)	1BSX(100%) 1XZX(100%) 3GWS(100%)	P10828
UNPD103541	Triiodothyronine (T3)	Thyroid Hormone Receptor (TR-beta)	Homo sapiens (human)	1BSX(100%) 1XZX(100%) 3GWS(100%)	P10828
UNPD103541	Triiodothyronine (T3)	Thyroid Hormone Receptor (TR-beta)	Homo sapiens (human)	1BSX(100%) 1XZX(100%) 3GWS(100%)	P10828
UNPD103541	T3	Thyroid Hormone Receptor (TR-alpha)	Homo sapiens	2H77(100%) 2H79(100%)	P10827
UNPD103541	T3	Thyroid Hormone Receptor (TR-alpha)	Homo sapiens	2H77(100%) 2H79(100%)	P10827
UNPD103541	T3	Thyroid Hormone Receptor (TR-alpha)	Homo sapiens	2H77(100%) 2H79(100%)	P10827
UNPD103541	T3	Thyroid Hormone Receptor (TR-alpha)	Homo sapiens	2H77(100%) 2H79(100%)	P10827
UNPD103541	T3	Thyroid Hormone Receptor (TR-alpha)	Homo sapiens	2H77(100%) 2H79(100%)	P10827
UNPD103541	T3	Thyroid Hormone Receptor (TR-alpha)	Homo sapiens	2H77(100%) 2H79(100%)	P10827
UNPD103541	T3	Thyroid Hormone Receptor (TR-alpha)	Homo sapiens	2H77(100%) 2H79(100%)	P10827
UNPD103541	T3	Thyroid Hormone Receptor (TR-alpha)	Homo sapiens	2H77(100%) 2H79(100%)	P10827
UNPD103541	T3	Thyroid Hormone Receptor (TR-alpha)	Homo sapiens	2H77(100%) 2H79(100%)	P10827
UNPD103541	T3	Thyroid Hormone Receptor (TR-alpha)	Homo sapiens	2H77(100%) 2H79(100%)	P10827
UNPD103541	T3	Thyroid Hormone Receptor (TR-alpha)	Homo sapiens	2H77(100%) 2H79(100%)	P10827
UNPD103541	T3	Thyroid Hormone Receptor (TR-beta)	Homo sapiens	1BSX(100%) 1XZX(100%) 3GWS(100%)	P10828
UNPD103541	T3	Thyroid Hormone Receptor (TR-beta)	Homo sapiens	1BSX(100%) 1XZX(100%) 3GWS(100%)	P10828
UNPD103541	T3	Thyroid Hormone Receptor (TR-beta)	Homo sapiens	1BSX(100%) 1XZX(100%) 3GWS(100%)	P10828
UNPD103541	T3	Thyroid Hormone Receptor (TR-beta)	Homo sapiens	1BSX(100%) 1XZX(100%) 3GWS(100%)	P10828
UNPD103541	T3	Thyroid Hormone Receptor (TR-beta)	Homo sapiens	1BSX(100%) 1XZX(100%) 3GWS(100%)	P10828
UNPD103541	T3	Thyroid Hormone Receptor (TR-beta)	Homo sapiens	1BSX(100%) 1XZX(100%) 3GWS(100%)	P10828
UNPD103541	T3	Thyroid Hormone Receptor (TR-beta)	Homo sapiens	1BSX(100%) 1XZX(100%) 3GWS(100%)	P10828
UNPD103541	T3	Thyroid Hormone Receptor (TR-beta)	Homo sapiens	1BSX(100%) 1XZX(100%) 3GWS(100%)	P10828
UNPD103541	T3	Thyroid Hormone Receptor (TR-beta)	Homo sapiens	1BSX(100%) 1XZX(100%) 3GWS(100%)	P10828
UNPD103541	T3	Thyroid Hormone Receptor (TR-beta)	Homo sapiens	1BSX(100%) 1XZX(100%) 3GWS(100%)	P10828
UNPD103541	T3	Thyroid Hormone Receptor (TR-beta)	Homo sapiens	1BSX(100%) 1XZX(100%) 3GWS(100%)	P10828
UNPD103541	T3	Thyroid Hormone Receptor (TR-beta)	Homo sapiens	1BSX(100%) 1XZX(100%) 3GWS(100%)	P10828
UNPD103541	T3	Thyroid hormone receptor alpha/beta-1	Rattus norvegicus	2H77(>99%) 2H79(>99%)	P63059
UNPD103541	T3	Thyroid hormone receptor beta-1	Rattus norvegicus	1BSX(>99%) 1XZX(>99%) 3GWS(>99%)	P18113
UNPD103541	T3	Thyroid hormone receptor beta-1	Rattus norvegicus	1BSX(>99%) 1XZX(>99%) 3GWS(>99%)	P18113
UNPD114461	3
UNPD114461	3
UNPD10919	Aldosterone	Mineralocorticoid receptor	Homo sapiens	2AA2(>99%)	P08235
UNPD10919	Aldosterone	Mineralocorticoid receptor	Rattus norvegicus	2AA2(93%)	P22199
UNPD117912	Pravastatin	HMG-CoA Reductase	Rattus norvegicus (rat)	n/a	P51639
UNPD117912	Pravastatin	HMG-CoA Reductase	Rattus norvegicus (rat)	n/a	P51639
UNPD117912	Pravastatin	HMG-CoA reductase	Homo sapiens	n/a	P04035
UNPD117912	Pravastatin	Lanosterol synthase/Squalene monooxygenase/Squalene synthetase	Homo sapiens	n/a	Q5R6U3
UNPD117912	Pravastatin	Lanosterol synthase/Squalene monooxygenase/Squalene synthetase	Homo sapiens	n/a	Q5R6U3
UNPD117912	Pravastatin	Squalene monooxygenase	Homo sapiens	n/a	n/a
UNPD115691	Linoleic Acid	Acyl Cholesterol Acyltransferase 1 (ACAT-1)	Homo sapiens	n/a	P35610
UNPD115691	Linoleic Acid	Acyl Cholesterol Acyltransferase 1 (ACAT-1)	Homo sapiens	n/a	P35610
UNPD115691	Linoleic Acid	Acyl coenzyme A:cholesterol acyltransferase 1	Rattus norvegicus	n/a	O70536
UNPD115691	Linoleic Acid	Adenosine A1 receptor	Rattus norvegicus	n/a	P25099
UNPD115691	Linoleic Acid	Aromatase (CYP19)	Homo sapiens	n/a	P11511
UNPD115691	Linoleic Acid	Coagulation factor III	Homo sapiens	n/a	P13726
UNPD115691	Linoleic Acid	Cyclooxygenase-1	Bos taurus	1IGZ(98%)	O62664
UNPD115691	Linoleic Acid	Cyclooxygenase-1	Homo sapiens	1IGZ(93%)	P23219
UNPD115691	Linoleic Acid	Cyclooxygenase-2	Ovis aries	n/a	P79208
UNPD115691	Linoleic Acid	Fatty acid binding protein adipocyte	Homo sapiens	2Q9S(92%)	P15090
UNPD115691	Linoleic Acid	Fatty acid binding protein adipocyte	Homo sapiens	2Q9S(92%)	P15090
UNPD115691	Linoleic Acid	Fatty acid binding protein muscle	Homo sapiens	n/a	P05413
UNPD115691	Linoleic Acid	G-protein Coupled Receptor 40	Homo sapiens	n/a	O14842
UNPD115691	Linoleic Acid	G-protein Coupled Receptor 40	Homo sapiens	n/a	O14842
UNPD115691	Linoleic Acid	G-protein Coupled Receptor 40	Homo sapiens	n/a	O14842
UNPD115691	Linoleic Acid	Lipoxygenase-1	Glycine max	n/a	P08170
UNPD115691	Linoleic Acid	Lipoxygenase-1	Glycine max	n/a	P08170
UNPD115691	Linoleic Acid	Lipoxygenase-1	Glycine max	n/a	P08170
UNPD115691	Linoleic Acid	Trypsin	Sus scrofa	n/a	P00761
UNPD102416	Maslinic acid
UNPD102416	Maslinic acid
UNPD102416	Maslinic acid
UNPD108538	3-Epiursolic Acid
UNPD113621	2-Epicorosolic Acid
UNPD119542	Oleanolic acid beta-D-glucopyranosyl ester
UNPD105452	Betulinic Acid
UNPD105452	Betulinic Acid
UNPD105452	Betulinic Acid
UNPD105452	Betulinic Acid
UNPD105452	Betulinic Acid
UNPD105452	Betulinic Acid
UNPD105452	Betulinic Acid
UNPD105452	Betulinic Acid
UNPD105452	Betulinic Acid
UNPD117208	Madecassic Acid
UNPD119547	Ursane Triterpene
UNPD113143	Diosmetin	Canalicular multispecific organic anion transporter 1	Homo sapiens	n/a	Q92887
UNPD113143	Diosmetin	Cytochrome P450 1A1	Homo sapiens	n/a	P04798
UNPD113143	Diosmetin	Cytochrome P450 1A2	Homo sapiens	n/a	P05177
UNPD113143	Diosmetin	Cytochrome P450 1B1	Homo sapiens	n/a	Q16678
UNPD113143	Diosmetin	Multidrug resistance-associated protein 1	Homo sapiens	n/a	n/a
UNPD113143	Diosmetin	alpha-Amylase	Homo sapiens (human)	n/a	P04745
UNPD108574	Catechin	Aldose reductase	Rattus norvegicus	n/a	P07943
UNPD108574	Catechin	Cyclooxygenase-1	Bos taurus	n/a	O62664
UNPD108574	Catechin	Cyclooxygenase-1	Bos taurus	n/a	O62664
UNPD108574	Catechin	Cyclooxygenase-1	Bos taurus	n/a	O62664
UNPD108574	Catechin	Cyclooxygenase-1	Homo sapiens	n/a	P23219
UNPD108574	Catechin	Cyclooxygenase-1	Ovis aries	n/a	P05979
UNPD108574	Catechin	Cyclooxygenase-1	Ovis aries	n/a	P05979
UNPD108574	Catechin	Cyclooxygenase-1	Ovis aries	n/a	P05979
UNPD108574	Catechin	Cyclooxygenase-2	Homo sapiens	n/a	P35354
UNPD108574	Catechin	Cyclooxygenase-2	Ovis aries	n/a	P79208
UNPD108574	Catechin	Cyclooxygenase-2	Ovis aries	n/a	P79208
UNPD108574	Catechin	Protein Kinase C
UNPD108574	Catechin	Xanthine dehydrogenase	Homo sapiens	n/a	P47989
UNPD108574	Catechin	alpha-Amylase	Homo sapiens (human)	n/a	P04745
UNPD108574	Catechin	beta-Secretase (BACE-1)	Homo sapiens	n/a	n/a
UNPD108574	Catechin	beta-Secretase (BACE-1)	Homo sapiens	n/a	n/a
UNPD117319	Daidzein	Aldehyde dehydrogenase	Homo sapiens	n/a	P05091
UNPD117319	Daidzein	Aldehyde dehydrogenase	Homo sapiens	n/a	P05091
UNPD117319	Daidzein	Aromatase (CYP19)	Homo sapiens	n/a	P11511
UNPD117319	Daidzein	Estrogen Receptor (ER-alpha)	Homo sapiens	n/a	P03372
UNPD117319	Daidzein	Estrogen Receptor (ER-alpha)	Homo sapiens	n/a	P03372
UNPD117319	Daidzein	Estrogen Receptor (ER-alpha)	Homo sapiens	n/a	P03372
UNPD117319	Daidzein	Estrogen Receptor (ER-alpha)	Homo sapiens	n/a	P03372
UNPD117319	Daidzein	Estrogen Receptor (ER-alpha)	Homo sapiens	n/a	P03372
UNPD117319	Daidzein	Estrogen Receptor (ER-alpha)/(ER-beta)	Homo sapiens	n/a	P03372
UNPD117319	Daidzein	Estrogen Receptor (ER-beta)	Homo sapiens	n/a	Q92731
UNPD117319	Daidzein	Estrogen Receptor (ER-beta)	Homo sapiens	n/a	Q92731
UNPD117319	Daidzein	Estrogen Receptor (ER-beta)	Homo sapiens	n/a	Q92731
UNPD117319	Daidzein	Estrogen Receptor (ER-beta)	Homo sapiens	n/a	Q92731
UNPD117319	Daidzein	Estrogen Receptor (ER-beta)	Homo sapiens	n/a	Q92731
UNPD117319	Daidzein	Fatty acid synthase	Plasmodium falciparum	n/a	n/a
UNPD117319	Daidzein	Monoamine Oxidase Type A (MAO-A)/oxidase B	Homo sapiens	n/a	P21397
UNPD117319	Daidzein	Monoamine Oxidase Type A (MAO-A)/oxidase B	Homo sapiens	n/a	P21397
UNPD117319	Daidzein	Tyrosinase	Mus musculus	n/a	P11344
UNPD117319	Daidzein	Xanthine dehydrogenase	Homo sapiens	n/a	P47989
UNPD117319	Daidzein	Xanthine dehydrogenase	Homo sapiens	n/a	P47989
UNPD117319	Daidzein	alpha-Amylase	Homo sapiens (human)	n/a	P04745
UNPD117524	Phloretin	EGF-R Tyrosine Kinase	Homo sapiens	n/a	P00533
UNPD117524	Phloretin	Sodium-Dependent Glucose Cotransporter 1 (SGLT1)	Homo sapiens	n/a	P13866
UNPD117524	Phloretin	Solute carrier family 28 member 3	Homo sapiens	n/a	Q9HAS3
UNPD117524	Phloretin	Transcriptional Regulator TtgR	Pseudomonas putida	2UXI(100%)	Q9AIU0
UNPD117524	Phloretin	Transcriptional Regulator TtgR	Pseudomonas putida	2UXI(100%)	Q9AIU0
UNPD117524	Phloretin	Transcriptional Regulator TtgR	Pseudomonas putida	2UXI(100%)	Q9AIU0
UNPD117524	Phloretin	Transcriptional Regulator TtgR	Pseudomonas putida	2UXI(100%)	Q9AIU0
UNPD117524	Phloretin	Transcriptional Regulator TtgR Mutant R176G	Pseudomonas putida	2UXI(>99%)	n/a
UNPD117524	Phloretin	Transcriptional Regulator TtgR-DNA	Pseudomonas putida	2UXI(100%)	Q9AIU0
UNPD112719	Butyl paraben	Transcriptional Regulator TtgR	Pseudomonas putida	n/a	Q9AIU0
UNPD116622	1-Naphthol	Arachidonate 5-lipoxygenase	Rattus norvegicus	n/a	P12527
UNPD116622	1-Naphthol	Cyclooxygenase-1/Cyclooxygenase-2	Bos taurus	n/a	O62698
UNPD116622	1-Naphthol	Cytochrome P450 1A2	Homo sapiens	n/a	P05177
UNPD116622	1-Naphthol	Cytochrome P450 2A5	Mus musculus	n/a	P20852
UNPD116622	1-Naphthol	Cytochrome P450 2A6	Homo sapiens	n/a	P11509
UNPD116622	1-Naphthol	MAPK-Activated Protein Kinase 2 (MK2)	Homo sapiens	n/a	P49137
UNPD116622	1-Naphthol	Transcriptional Regulator TtgR	Pseudomonas putida	n/a	Q9AIU0
UNPD1193	[1beta-3H] androstenedione	n/a	n/a	n/a	n/a
UNPD106563	2-methoxy-1
UNPD106563	2-methoxy-1
UNPD119359	[4-14C]-11-deoxycorticosterone	n/a	n/a	n/a	n/a
UNPD11848	7
UNPD11848	7
UNPD115380	phenylboronic acid	Alpha carbonic anhydrase	Stylophora pistillata	n/a	n/a
UNPD115380	phenylboronic acid	Beta-lactamase	Escherichia coli (strain K12)	n/a	P00811
UNPD115380	phenylboronic acid	Carbonic Anhydrase I	Homo sapiens (human)	n/a	P00915
UNPD115380	phenylboronic acid	Carbonic Anhydrase II	Homo sapiens (human)	n/a	P00918
UNPD115380	phenylboronic acid	Carbonic Anhydrase IV	Homo sapiens	n/a	P22748
UNPD115380	phenylboronic acid	Carbonic Anhydrase IV	Homo sapiens	n/a	P22748
UNPD115380	phenylboronic acid	Carbonic Anhydrase IV	Homo sapiens (human)	n/a	P22748
UNPD115380	phenylboronic acid	Carbonic Anhydrase IX	Homo sapiens	n/a	Q16790
UNPD115380	phenylboronic acid	Carbonic Anhydrase VA/VB	Homo sapiens	n/a	P35218
UNPD115380	phenylboronic acid	Carbonic Anhydrase VA/VB	Homo sapiens	n/a	P35218
UNPD115380	phenylboronic acid	Carbonic Anhydrase VII	Homo sapiens	n/a	P43166
UNPD115380	phenylboronic acid	Carbonic Anhydrase XII	Homo sapiens	n/a	O43570
UNPD115380	phenylboronic acid	Carbonic Anhydrase XIII	Mus musculus	n/a	Q9D6N1
UNPD115380	phenylboronic acid	Carbonic Anhydrase XIV	Homo sapiens	n/a	Q9ULX7
UNPD115380	phenylboronic acid	Carbonic Anhydrase XV	Mus musculus (mouse)	n/a	Q99N23
UNPD115380	phenylboronic acid	Carbonic anhydrase	Candida glabrata	n/a	n/a
UNPD115380	phenylboronic acid	Carbonic anhydrase	Methanobacterium thermoautotrophicum	n/a	n/a
UNPD115380	phenylboronic acid	Carbonic anhydrase	Saccharomyces cerevisiae	n/a	P53615
UNPD115380	phenylboronic acid	Carbonic anhydrase	Stylophora pistillata	n/a	n/a
UNPD115380	phenylboronic acid	Carbonic anhydrase I	Homo sapiens	n/a	P00915
UNPD115380	phenylboronic acid	Carbonic anhydrase I	Homo sapiens	n/a	P00915
UNPD115380	phenylboronic acid	Carbonic anhydrase I	Homo sapiens	n/a	P00915
UNPD115380	phenylboronic acid	Carbonic anhydrase I	Homo sapiens	n/a	P00915
UNPD115380	phenylboronic acid	Carbonic anhydrase I	Homo sapiens	n/a	P00915
UNPD115380	phenylboronic acid	Carbonic anhydrase I	Homo sapiens	n/a	P00915
UNPD115380	phenylboronic acid	Carbonic anhydrase I	Homo sapiens	n/a	P00915
UNPD115380	phenylboronic acid	Carbonic anhydrase I	Homo sapiens	n/a	P00915
UNPD115380	phenylboronic acid	Carbonic anhydrase II	Homo sapiens	n/a	P00918
UNPD115380	phenylboronic acid	Carbonic anhydrase II	Homo sapiens	n/a	P00918
UNPD115380	phenylboronic acid	Carbonic anhydrase II	Homo sapiens	n/a	P00918
UNPD115380	phenylboronic acid	Carbonic anhydrase II	Homo sapiens	n/a	P00918
UNPD115380	phenylboronic acid	Carbonic anhydrase II	Homo sapiens	n/a	P00918
UNPD115380	phenylboronic acid	Carbonic anhydrase II	Homo sapiens	n/a	P00918
UNPD115380	phenylboronic acid	Carbonic anhydrase II	Homo sapiens	n/a	P00918
UNPD115380	phenylboronic acid	Carbonic anhydrase II	Homo sapiens	n/a	P00918
UNPD115380	phenylboronic acid	Carbonic anhydrase VI	Homo sapiens	n/a	P23280
UNPD115380	phenylboronic acid	Serine beta-lactamase-like protein	Homo sapiens	n/a	P83111
UNPD115380	phenylboronic acid	Subtilisin	Bacillus lentus	n/a	P29599
UNPD115380	phenylboronic acid	Subtilisin	Bacillus lentus	n/a	P29599
UNPD115380	phenylboronic acid	Subtilisin	Bacillus lentus	n/a	P29599
UNPD115380	phenylboronic acid	Subtilisin	Bacillus licheniformis	n/a	P00780
UNPD115380	phenylboronic acid	Subtilisin/kexin type 9	Homo sapiens	n/a	Q8NBP7
UNPD115380	phenylboronic acid	Succinyl-diaminopimelate desuccinylase	Haemophilus influenzae	n/a	n/a
UNPD115380	phenylboronic acid	Succinyl-diaminopimelate desuccinylase	Haemophilus influenzae	n/a	n/a
UNPD115380	phenylboronic acid	Trypsin	Homo sapiens	n/a	P07477
UNPD115380	phenylboronic acid	alpha-Chymotrypsin	Bos taurus	n/a	P00766
UNPD115380	phenylboronic acid	alpha-Chymotrypsin	Bos taurus	n/a	P00766
UNPD115380	phenylboronic acid	beta-Carbonic Anhydrase	Candida albicans	n/a	n/a
UNPD115380	phenylboronic acid	beta-Carbonic Anhydrase	Candida albicans	n/a	n/a
UNPD113502	Palmityoletanolamide (PEA)	Cannabinoid Receptor 1	Homo sapiens (human)	n/a	Q71SP5
UNPD113502	Palmityoletanolamide (PEA)	Cannabinoid Receptor 2	Homo sapiens (human)	n/a	P34972
UNPD113502	Palmityoletanolamide (PEA)	Vanilloid Receptor 1 (TRPV1
UNPD100871	D-Aspartic Acid	Glutamate [NMDA] receptor subunit 3A/3B/epsilon 1/epsilon 2/epsilon 3/epsilon 4/zeta 1	Rattus norvegicus	n/a	Q9R1M7
UNPD100871	D-Aspartic Acid	Metabotropic glutamate receptor 1	Homo sapiens	n/a	Q13255
UNPD100871	D-Aspartic Acid	Metabotropic glutamate receptor 2	Homo sapiens	n/a	Q14416
UNPD100871	D-Aspartic Acid	Metabotropic glutamate receptor 6	Homo sapiens	n/a	O15303
UNPD11311	cid_10168	Heat Shock Protein 90 (Hsp90)	Homo sapiens	n/a	P07900
UNPD11311	cid_10168	POsterior Segregation family member (pos-1)	Caenorhabditis elegans	n/a	n/a
UNPD11311	cid_10168	RecName: Full=Zinc finger protein mex-5	Caenorhabditis elegans	n/a	n/a
UNPD11311	cid_10168	Sialidase 2	Homo sapiens	n/a	Q9Y3R4
UNPD11311	cid_10168	Thioredoxin reductase 1
UNPD11311	cid_10168	Thioredoxin reductase 2
UNPD11311	cid_10168	plectin 1	Homo sapiens	n/a	n/a
UNPD11311	cid_10168	plectin 1	Homo sapiens	n/a	n/a
UNPD11311	cid_10168	protein tyrosine phosphatase
UNPD112924	Botryllamide C
UNPD117234	Botryllamide F
UNPD111466	cid_66643	Thrombin	Homo sapiens (human)	n/a	P00734
UNPD112703	cid_5280880	HIV-1 Reverse Transcriptase RNase H	Human immunodeficiency virus 1	n/a	n/a
UNPD112703	cid_5280880	Transient receptor potential cation channel subfamily A member 1	Homo sapiens	n/a	O75762
UNPD112703	cid_5280880	cell division cycle 25B isoform 2	Homo sapiens	n/a	n/a
UNPD112703	cid_5280880	cell division cycle 25B isoform 2	Homo sapiens	n/a	n/a
UNPD112703	cid_5280880	protein tyrosine phosphatase
UNPD111269	(R)-mandelic acid methyl ester	n/a	n/a	n/a	n/a
UNPD11649	(S)-(+)-2-butanol	n/a	n/a	n/a	n/a
UNPD120189	(S)-(+)-2-heptanol	n/a	n/a	n/a	n/a
UNPD103732	sesamol	n/a	n/a	n/a	n/a
UNPD114854	4-methoxyphenol	n/a	n/a	n/a	n/a
UNPD117514	4-Aminophenylalanine	Tubulin--tyrosine ligase	Homo sapiens	n/a	Q8NG68
UNPD10488	cid_5388992	Nuclear receptor ROR-alpha (Retinoid-related orphan receptor-alpha) (Nuclear receptor RZR-alpha).	Homo sapiens	n/a	P35398
UNPD10488	cid_5388992	Nuclear receptor ROR-alpha (Retinoid-related orphan receptor-alpha) (Nuclear receptor RZR-alpha).	Homo sapiens	n/a	P35398
UNPD117253	cid_68482	nuclear receptor subfamily 4
UNPD102047	cid_348154	mothers against decapentaplegic homolog 3	Homo sapiens	n/a	n/a
UNPD106636	cid_23205	DNA damage-inducible transcript 3 protein	Mus musculus	n/a	n/a
UNPD106636	cid_23205	DNA damage-inducible transcript 3 protein	Mus musculus	n/a	n/a
UNPD106636	cid_23205	XBP1	Homo sapiens	n/a	n/a
UNPD106636	cid_23205	apelin receptor	Homo sapiens	n/a	n/a
UNPD106636	cid_23205	mouse double minute 2 homolog isoform MDM2	Homo sapiens	n/a	n/a
UNPD106636	cid_23205	mouse double minute 2 homolog isoform MDM2	Homo sapiens	n/a	n/a
UNPD106636	cid_23205	mouse double minute 2 homolog isoform MDM2	Homo sapiens	n/a	n/a
UNPD116600	cid_14159747	electroneutral potassium-chloride cotransporter KCC2	Homo sapiens	n/a	n/a
UNPD107452	cid_457193	RAD51	Homo sapiens	n/a	n/a
UNPD107452	cid_457193	RAD51	Homo sapiens	n/a	n/a
UNPD1166	cid_827944	dTDP-4-dehydrorhamnose 3
UNPD1166	cid_827944	neuropeptides B/W receptor 1	Homo sapiens	n/a	n/a
UNPD111254	cid_11726019	POsterior Segregation family member (pos-1)	Caenorhabditis elegans	n/a	n/a
UNPD111254	cid_11726019	RecName: Full=Zinc finger protein mex-5	Caenorhabditis elegans	n/a	n/a
UNPD111254	cid_11726019	glucose-6-phosphate dehydrogenase-6-phosphogluconolactonase	Plasmodium falciparum 3D7	n/a	n/a
UNPD118436	cid_16745509	n/a	n/a	n/a	n/a
UNPD116965	cid_636362	Hsf1 protein	Mus musculus	n/a	n/a
UNPD116965	cid_636362	LANA	Human herpesvirus 8	n/a	n/a
UNPD116965	cid_636362	streptokinase A precursor	Streptococcus pyogenes M1 GAS	n/a	n/a
UNPD108574	cid_107957	Alpi	Mus musculus	n/a	n/a
UNPD108574	cid_107957	Alpi	Mus musculus	n/a	n/a
UNPD106185	cid_24981351	n/a	n/a	n/a	n/a
UNPD103507	cid_37839	DNA damage-inducible transcript 3 protein	Mus musculus	n/a	n/a
UNPD103507	cid_37839	DNA damage-inducible transcript 3 protein	Mus musculus	n/a	n/a
UNPD103507	cid_37839	Hsf1 protein	Mus musculus	n/a	n/a
UNPD103507	cid_37839	LAP4	Saccharomyces cerevisiae	n/a	n/a
UNPD103507	cid_37839	MEP2	Saccharomyces cerevisiae	n/a	n/a
UNPD103507	cid_37839	RPL19A	Saccharomyces cerevisiae	n/a	n/a
UNPD103507	cid_37839	XBP1	Homo sapiens	n/a	n/a
UNPD103507	cid_37839	citrate synthase 2	Saccharomyces cerevisiae	n/a	n/a
UNPD107060	cid_253602	Hsf1 protein	Mus musculus	n/a	n/a
UNPD11343	cid_10156	n/a	n/a	n/a	n/a
UNPD111236	cid_4369270	n/a	n/a	n/a	n/a
UNPD108499	cid_96943	DNA damage-inducible transcript 3 protein	Mus musculus	n/a	n/a
UNPD108499	cid_96943	DNA damage-inducible transcript 3 protein	Mus musculus	n/a	n/a
UNPD108499	cid_96943	XBP1	Homo sapiens	n/a	n/a
UNPD103626	Microlactone
UNPD103626	Microlactone
UNPD103626	Microlactone
UNPD103626	Microlactone
UNPD106063	cid_480771	n/a	n/a	n/a	n/a
UNPD112357	cid_24746882	n/a	n/a	n/a	n/a
UNPD107240	cid_4136929	n/a	n/a	n/a	n/a
UNPD102134	cid_643392	Hsf1 protein	Mus musculus	n/a	n/a
UNPD104638	cid_16745396	Hsf1 protein	Mus musculus	n/a	n/a
UNPD109525	cid_453131	n/a	n/a	n/a	n/a
UNPD106015	R115 (Reactive Blue 2)	Protein-glutamine gamma-glutamyltransferase 2	Homo sapiens (Human)	n/a	n/a
UNPD118859	PAPP	HTR1E	HUMAN	n/a	n/a
UNPD103021	CHEBI:226311	Glutamate (NMDA) receptor subunit zeta 1	Rattus norvegicus	n/a	P35439
UNPD106310	CHEBI:336244	Adenosine A1 receptor	Rattus norvegicus	n/a	P25099
UNPD106310	CHEBI:336244	Adenosine A1 receptor	Rattus norvegicus	n/a	P25099
UNPD106310	CHEBI:336244	Adenosine A1 receptor	Rattus norvegicus	n/a	P25099
UNPD106310	CHEBI:336244	Adenosine A1 receptor	Rattus norvegicus	n/a	P25099
UNPD106310	CHEBI:336244	Adenosine A2a receptor	Cavia porcellus	n/a	P46616
UNPD106310	CHEBI:336244	Adenosine A2b receptor/Receptor A2A	Rattus norvegicus	n/a	P29276
UNPD106310	CHEBI:336244	Adenosine A2b receptor/Receptor A2A	Rattus norvegicus	n/a	P29276
UNPD106310	CHEBI:336244	Adenosine A2b receptor/Receptor A2A	Rattus norvegicus	n/a	P29276
UNPD106310	CHEBI:336244	Adenosine Receptor A1	Homo sapiens	n/a	P30542
UNPD106310	CHEBI:336244	Adenosine Receptor A2A	Homo sapiens	n/a	P29274
UNPD106310	CHEBI:336244	Adenosine Receptor A2A/A2B	Homo sapiens	n/a	P29274
UNPD106310	CHEBI:336244	Phosphodiesterase 4C/4D/Type 4 (PDE4A)/Type 4 (PDE4B)	Homo sapiens	n/a	Q08493
UNPD106310	CHEBI:336244	Xanthine dehydrogenase	Homo sapiens	n/a	P47989
UNPD110883	CHEBI:22660	Glutamate [NMDA] receptor subunit 3A/3B/epsilon 1/epsilon 2/epsilon 3/epsilon 4/zeta 1	Rattus norvegicus	n/a	Q9R1M7
UNPD11811	CHEBI:27953	Acetylcholinesterase (AChE)	Bos taurus	n/a	P23795
UNPD11811	CHEBI:27953	Acetylcholinesterase (AChE)	Bos taurus	n/a	P23795
UNPD11811	CHEBI:27953	Acetylcholinesterase (AChE)	Bos taurus	n/a	P23795
UNPD11811	CHEBI:27953	Acetylcholinesterase (AChE)	Electrophorus electricus	n/a	O42275
UNPD11811	CHEBI:27953	Acetylcholinesterase (AChE)	Electrophorus electricus	n/a	O42275
UNPD11811	CHEBI:27953	Acetylcholinesterase (AChE)	Electrophorus electricus	n/a	O42275
UNPD11811	CHEBI:27953	Acetylcholinesterase (AChE)	Electrophorus electricus	n/a	O42275
UNPD11811	CHEBI:27953	Acetylcholinesterase (AChE)	Electrophorus electricus	n/a	O42275
UNPD11811	CHEBI:27953	Acetylcholinesterase (AChE)	Electrophorus electricus	n/a	O42275
UNPD11811	CHEBI:27953	Acetylcholinesterase (AChE)	Electrophorus electricus	n/a	O42275
UNPD11811	CHEBI:27953	Acetylcholinesterase (AChE)	Electrophorus electricus	n/a	O42275
UNPD11811	CHEBI:27953	Acetylcholinesterase (AChE)	Electrophorus electricus	n/a	O42275
UNPD11811	CHEBI:27953	Acetylcholinesterase (AChE)	Homo sapiens	n/a	P22303
UNPD11811	CHEBI:27953	Acetylcholinesterase (AChE)	Homo sapiens	n/a	P22303
UNPD11811	CHEBI:27953	Acetylcholinesterase (AChE)	Homo sapiens	n/a	P22303
UNPD11811	CHEBI:27953	Acetylcholinesterase (AChE)	Homo sapiens	n/a	P22303
UNPD11811	CHEBI:27953	Acetylcholinesterase (AChE)	Homo sapiens	n/a	P22303
UNPD11811	CHEBI:27953	Acetylcholinesterase (AChE)	Homo sapiens	n/a	P22303
UNPD11811	CHEBI:27953	Acetylcholinesterase (AChE)	Homo sapiens	n/a	P22303
UNPD11811	CHEBI:27953	Acetylcholinesterase (AChE)	Homo sapiens	n/a	P22303
UNPD11811	CHEBI:27953	Acetylcholinesterase (AChE)	Homo sapiens	n/a	P22303
UNPD11811	CHEBI:27953	Acetylcholinesterase (AChE)	Homo sapiens	n/a	P22303
UNPD11811	CHEBI:27953	Acetylcholinesterase (AChE)	Homo sapiens	n/a	P22303
UNPD11811	CHEBI:27953	Acetylcholinesterase (AChE)	Homo sapiens	n/a	P22303
UNPD11811	CHEBI:27953	Acetylcholinesterase (AChE)	Homo sapiens	n/a	P22303
UNPD11811	CHEBI:27953	Acetylcholinesterase (AChE)	Homo sapiens	n/a	P22303
UNPD11811	CHEBI:27953	Acetylcholinesterase (AChE)	Homo sapiens	n/a	P22303
UNPD11811	CHEBI:27953	Acetylcholinesterase (AChE)	Homo sapiens	n/a	P22303
UNPD11811	CHEBI:27953	Acetylcholinesterase (AChE)	Homo sapiens	n/a	P22303
UNPD11811	CHEBI:27953	Acetylcholinesterase (AChE)	Homo sapiens	n/a	P22303
UNPD11811	CHEBI:27953	Acetylcholinesterase (AChE)	Homo sapiens	n/a	P22303
UNPD11811	CHEBI:27953	Acetylcholinesterase (AChE)	Homo sapiens	n/a	P22303
UNPD11811	CHEBI:27953	Acetylcholinesterase (AChE)	Homo sapiens	n/a	P22303
UNPD11811	CHEBI:27953	Acetylcholinesterase (AChE)	Homo sapiens	n/a	P22303
UNPD11811	CHEBI:27953	Acetylcholinesterase (AChE)	Homo sapiens	n/a	P22303
UNPD11811	CHEBI:27953	Acetylcholinesterase (AChE)	Homo sapiens	n/a	P22303
UNPD11811	CHEBI:27953	Acetylcholinesterase (AChE)	Homo sapiens	n/a	P22303
UNPD11811	CHEBI:27953	Acetylcholinesterase (AChE)	Mus musculus	n/a	P21836
UNPD11811	CHEBI:27953	Acetylcholinesterase (AChE)	Mus musculus	n/a	P21836
UNPD11811	CHEBI:27953	Acetylcholinesterase (AChE)	Mus musculus	n/a	P21836
UNPD11811	CHEBI:27953	Acetylcholinesterase (AChE)	Mus musculus	n/a	P21836
UNPD11811	CHEBI:27953	Acetylcholinesterase (AChE)	Rattus norvegicus	n/a	P37136
UNPD11811	CHEBI:27953	Acetylcholinesterase (AChE)	Rattus norvegicus	n/a	P37136
UNPD11811	CHEBI:27953	Acetylcholinesterase (AChE)	Rattus norvegicus	n/a	P37136
UNPD11811	CHEBI:27953	Acetylcholinesterase (AChE)	Rattus norvegicus	n/a	P37136
UNPD11811	CHEBI:27953	Butyrylcholinesterase	Mus musculus	n/a	Q03311
UNPD11811	CHEBI:27953	Butyrylcholinesterase	Mus musculus	n/a	Q03311
UNPD11811	CHEBI:27953	Butyrylcholinesterase (BuChE)	Homo sapiens	n/a	P06276
UNPD11811	CHEBI:27953	Butyrylcholinesterase (BuChE)	Homo sapiens	n/a	P06276
UNPD11811	CHEBI:27953	Butyrylcholinesterase (BuChE)	Homo sapiens	n/a	P06276
UNPD11811	CHEBI:27953	Butyrylcholinesterase (BuChE)	Homo sapiens	n/a	P06276
UNPD11811	CHEBI:27953	Butyrylcholinesterase (BuChE)	Homo sapiens	n/a	P06276
UNPD11811	CHEBI:27953	Butyrylcholinesterase (BuChE)	Homo sapiens	n/a	P06276
UNPD11811	CHEBI:27953	Butyrylcholinesterase (BuChE)	Homo sapiens	n/a	P06276
UNPD11811	CHEBI:27953	Butyrylcholinesterase (BuChE)	Homo sapiens	n/a	P06276
UNPD11811	CHEBI:27953	Butyrylcholinesterase (BuChE)	Homo sapiens	n/a	P06276
UNPD11811	CHEBI:27953	Butyrylcholinesterase (BuChE)	Homo sapiens	n/a	P06276
UNPD11811	CHEBI:27953	Butyrylcholinesterase (BuChE)	Homo sapiens	n/a	P06276
UNPD11811	CHEBI:27953	Butyrylcholinesterase (BuChE)	Homo sapiens	n/a	P06276
UNPD11811	CHEBI:27953	Butyrylcholinesterase (BuChE)	Homo sapiens	n/a	P06276
UNPD11811	CHEBI:27953	Butyrylcholinesterase (BuChE)	Homo sapiens	n/a	P06276
UNPD11811	CHEBI:27953	Butyrylcholinesterase (BuChE)	Homo sapiens	n/a	P06276
UNPD11811	CHEBI:27953	Butyrylcholinesterase (BuChE)	Homo sapiens	n/a	P06276
UNPD11811	CHEBI:27953	Butyrylcholinesterase (BuChE)	Homo sapiens	n/a	P06276
UNPD11811	CHEBI:27953	Butyrylcholinesterase (BuChE)	Homo sapiens	n/a	P06276
UNPD11811	CHEBI:27953	Butyrylcholinesterase (BuChE)	Rattus norvegicus	n/a	n/a
UNPD11811	CHEBI:27953	Butyrylcholinesterase (BuChE)	Rattus norvegicus	n/a	n/a
UNPD11811	CHEBI:27953	Butyrylcholinesterase (BuChE)	Rattus norvegicus	n/a	n/a
UNPD11811	CHEBI:27953	Butyrylcholinesterase (BuChE)	Rattus norvegicus	n/a	n/a
UNPD11811	CHEBI:27953	Cholinesterase	Equus caballus	n/a	P81908
UNPD11811	CHEBI:27953	Muscarinic acetylcholine receptor M1	Mus musculus	n/a	P12657
UNPD11811	CHEBI:27953	Muscarinic acetylcholine receptor M1	Mus musculus	n/a	P12657
UNPD11811	CHEBI:27953	Muscarinic acetylcholine receptor M2	Mus musculus	n/a	Q9ERZ4
UNPD11811	CHEBI:27953	Muscarinic acetylcholine receptor M2	Rattus norvegicus	n/a	P10980
UNPD115203	CHEBI:107686	Cannabinoid CB2 receptor/Receptor 1	Rattus norvegicus	n/a	Q9QZN9
UNPD112051	CHEBI:142867	Dopamine Transporter (DAT)	Rattus norvegicus	n/a	P23977
UNPD112051	CHEBI:142867	Dopamine Transporter (DAT)	Rattus norvegicus	n/a	P23977
UNPD112051	CHEBI:142867	Dopamine Transporter (DAT)	Rattus norvegicus	n/a	P23977
UNPD112051	CHEBI:142867	Dopamine Transporter (DAT)	Rattus norvegicus	n/a	P23977
UNPD112051	CHEBI:142867	Dopamine Transporter (DAT)	Rattus norvegicus	n/a	P23977
UNPD112051	CHEBI:142867	Dopamine Transporter (DAT)	Rattus norvegicus	n/a	P23977
UNPD112051	CHEBI:142867	Dopamine Transporter (DAT)	Rattus norvegicus	n/a	P23977
UNPD112051	CHEBI:142867	Dopamine Transporter (DAT)	Rattus norvegicus	n/a	P23977
UNPD101805	CHEBI:8207	CHRM1	RAT	n/a	n/a
UNPD101805	CHEBI:8207	CHRM2	RAT	n/a	n/a
UNPD101805	CHEBI:8207	Muscarinic acetylcholine receptor M1	Homo sapiens	n/a	P11229
UNPD101805	CHEBI:8207	Muscarinic acetylcholine receptor M1	Mus musculus	n/a	P12657
UNPD101805	CHEBI:8207	Muscarinic acetylcholine receptor M1	Rattus norvegicus	n/a	P08482
UNPD101805	CHEBI:8207	Muscarinic acetylcholine receptor M1	Rattus norvegicus	n/a	P08482
UNPD101805	CHEBI:8207	Muscarinic acetylcholine receptor M1	Rattus norvegicus	n/a	P08482
UNPD101805	CHEBI:8207	Muscarinic acetylcholine receptor M1/M2/M3/M4	Rattus norvegicus	n/a	P08482
UNPD101805	CHEBI:8207	Muscarinic acetylcholine receptor M1/M2/M3/M4	Rattus norvegicus	n/a	P08482
UNPD101805	CHEBI:8207	Muscarinic acetylcholine receptor M1/M2/M3/M4/M5	Rattus norvegicus	n/a	P08482
UNPD101805	CHEBI:8207	Muscarinic acetylcholine receptor M1/M2/M3/M4/M5	Rattus norvegicus	n/a	P08482
UNPD101805	CHEBI:8207	Muscarinic acetylcholine receptor M1/M2/M3/M4/M5	Rattus norvegicus	n/a	P08482
UNPD101805	CHEBI:8207	Muscarinic acetylcholine receptor M1/M2/M3/M4/M5	Rattus norvegicus	n/a	P08482
UNPD101805	CHEBI:8207	Muscarinic acetylcholine receptor M1/M2/M3/M4/M5	Rattus norvegicus	n/a	P08482
UNPD101805	CHEBI:8207	Muscarinic acetylcholine receptor M2	Homo sapiens	n/a	P08172
UNPD101805	CHEBI:8207	Muscarinic acetylcholine receptor M2	Rattus norvegicus	n/a	P10980
UNPD101805	CHEBI:8207	Muscarinic acetylcholine receptor M2	Rattus norvegicus	n/a	P10980
UNPD101805	CHEBI:8207	Muscarinic acetylcholine receptor M2/M4	Rattus norvegicus	n/a	P10980
UNPD103541	TRIIODOTHYRONINE	Thyroid hormone receptor alpha/beta-1	Rattus norvegicus	2H77(>99%) 2H79(>99%)	P63059
UNPD103541	TRIIODOTHYRONINE	Thyroid hormone receptor beta-1	Rattus norvegicus	1BSX(>99%) 1XZX(>99%) 3GWS(>99%)	P18113
UNPD103541	TRIIODOTHYRONINE	Thyroid hormone receptor beta-1	Rattus norvegicus	1BSX(>99%) 1XZX(>99%) 3GWS(>99%)	P18113
UNPD10801	MILTIRONE	n/a	n/a	n/a	n/a
UNPD111463	CHEBI:18089	Aldose reductase	Rattus norvegicus	n/a	P07943
UNPD111463	CHEBI:18089	Aldose reductase	Rattus norvegicus	n/a	P07943
UNPD118560	CHEBI:42471	Adenylate cyclase type I	Bos taurus	n/a	P19754
UNPD118560	CHEBI:42471	Adenylate cyclase type II	Rattus norvegicus	1AB8(100%) 1CJK(100%) 1CJT(100%) 1CJU(100%) 1CJV(100%) 1CS4(100%) 1CUL(100%) 1TL7(100%) 1U0H(100%) 3C14(100%) 3C15(100%) 3C16(100%) 3G82(100%)	P26769
UNPD118560	CHEBI:42471	Brain adenylate cyclase 1	Homo sapiens	n/a	Q08828
UNPD118560	CHEBI:42471	Brain adenylate cyclase 1	Homo sapiens	n/a	Q08828
UNPD118560	CHEBI:42471	Brain adenylate cyclase 1	Homo sapiens	n/a	Q08828
UNPD118560	CHEBI:42471	Glucose transporter	Homo sapiens	n/a	P11166
UNPD118033	CHEBI:644299	Monoamine Oxidase Type A (MAO-A)	Homo sapiens	n/a	P21397
UNPD109536	CHEBI:644337	Monoamine Oxidase Type A (MAO-A)	Homo sapiens	n/a	P21397
UNPD10223	CHEBI:356929	Arachidonate 5-lipoxygenase	Rattus norvegicus	n/a	P12527
UNPD10223	CHEBI:356929	Arachidonate 5-lipoxygenase	Rattus norvegicus	n/a	P12527
UNPD110787	CHEBI:202992	Alpha-mannosidase 2C1/Mannosidase 2 alpha 1	Rattus norvegicus	n/a	P21139
UNPD113518	CHEBI:15611	n/a	n/a	n/a	n/a
UNPD112001	CHEBI:371600	Dopamine beta-hydroxylase	Bos taurus	n/a	P15101
UNPD114592	CHEBI:380969	Catechol O-methyltransferase	Rattus norvegicus	1VID(100%)	P22734
UNPD112552	CHEBI:213990	Amine oxidase	Bos taurus	n/a	P56560
UNPD102885	CHEBI:363740	Alpha-1a adrenergic receptor	Bos taurus	n/a	P18130
UNPD102885	CHEBI:363740	Alpha-2a adrenergic receptor	Bos taurus	n/a	Q28838
UNPD102885	CHEBI:363740	Dopamine D1 receptor	Homo sapiens	n/a	P21728
UNPD102885	CHEBI:363740	Dopamine D5 receptor	Homo sapiens	n/a	P21918
UNPD102885	CHEBI:363740	Dopamine Receptor D2	Homo sapiens	n/a	P14416
UNPD114944	CHEBI:120263	Adenosine A1 receptor	Rattus norvegicus	n/a	P25099
UNPD112821	CHEBI:16015	Excitatory amino acid transporter 1	Homo sapiens	n/a	P43003
UNPD112821	CHEBI:16015	Excitatory amino acid transporter 2	Homo sapiens	n/a	P43004
UNPD112821	CHEBI:16015	Excitatory amino acid transporter 3	Homo sapiens	n/a	P43005
UNPD112821	CHEBI:16015	Glutamate (NMDA) receptor subunit zeta 1	Rattus norvegicus	n/a	P35439
UNPD112821	CHEBI:16015	Glutamate (NMDA) receptor subunit zeta 1	Rattus norvegicus	n/a	P35439
UNPD112821	CHEBI:16015	Glutamate (NMDA) receptor subunit zeta 1	Rattus norvegicus	n/a	P35439
UNPD112821	CHEBI:16015	Glutamate (NMDA) receptor subunit zeta 1	Rattus norvegicus	n/a	P35439
UNPD112821	CHEBI:16015	Glutamate [NMDA] receptor subunit 3A/3B/epsilon 1/epsilon 2/epsilon 3/epsilon 4/zeta 1	Rattus norvegicus	n/a	Q9R1M7
UNPD112821	CHEBI:16015	Glutamate [NMDA] receptor subunit 3A/3B/epsilon 1/epsilon 2/epsilon 3/epsilon 4/zeta 1	Rattus norvegicus	n/a	Q9R1M7
UNPD112821	CHEBI:16015	Glutamate [NMDA] receptor subunit 3A/3B/epsilon 1/epsilon 2/epsilon 3/epsilon 4/zeta 1	Rattus norvegicus	n/a	Q9R1M7
UNPD112821	CHEBI:16015	Glutamate receptor ionotropic kainate 1	Homo sapiens	n/a	P39086
UNPD112821	CHEBI:16015	Glutamate receptor ionotropic kainate 1	Homo sapiens	n/a	P39086
UNPD112821	CHEBI:16015	Glutamate receptor ionotropic kainate 1	Homo sapiens	n/a	P39086
UNPD112821	CHEBI:16015	Glutamate receptor ionotropic kainate 1	Homo sapiens	n/a	P39086
UNPD112821	CHEBI:16015	Glutamate receptor ionotropic kainate 1	Homo sapiens	n/a	P39086
UNPD112821	CHEBI:16015	Glutamate receptor ionotropic kainate 1	Rattus norvegicus	n/a	P22756
UNPD112821	CHEBI:16015	Glutamate receptor ionotropic kainate 1	Rattus norvegicus	n/a	P22756
UNPD112821	CHEBI:16015	Glutamate receptor ionotropic kainate 1	Rattus norvegicus	n/a	P22756
UNPD112821	CHEBI:16015	Glutamate receptor ionotropic kainate 1	Rattus norvegicus	n/a	P22756
UNPD112821	CHEBI:16015	Glutamate receptor ionotropic kainate 1/2	Homo sapiens	n/a	P39086
UNPD112821	CHEBI:16015	Glutamate receptor ionotropic kainate 1/2/3/4/5	Rattus norvegicus	n/a	P22756
UNPD112821	CHEBI:16015	Glutamate receptor ionotropic kainate 1/2/3/4/5	Rattus norvegicus	n/a	P22756
UNPD112821	CHEBI:16015	Glutamate receptor ionotropic kainate 1/2/3/4/5	Rattus norvegicus	n/a	P22756
UNPD112821	CHEBI:16015	Glutamate receptor ionotropic kainate 1/5	Homo sapiens	n/a	P39086
UNPD112821	CHEBI:16015	Glutamate receptor ionotropic kainate 2	Homo sapiens	n/a	Q13002
UNPD112821	CHEBI:16015	Glutamate receptor ionotropic kainate 2	Homo sapiens	n/a	Q13002
UNPD112821	CHEBI:16015	Glutamate receptor ionotropic kainate 2	Homo sapiens	n/a	Q13002
UNPD112821	CHEBI:16015	Glutamate receptor ionotropic kainate 2	Homo sapiens	n/a	Q13002
UNPD112821	CHEBI:16015	Glutamate receptor ionotropic kainate 2	Rattus norvegicus	n/a	P42260
UNPD112821	CHEBI:16015	Glutamate receptor ionotropic kainate 2	Rattus norvegicus	n/a	P42260
UNPD112821	CHEBI:16015	Glutamate receptor ionotropic kainate 2	Rattus norvegicus	n/a	P42260
UNPD112821	CHEBI:16015	Glutamate receptor ionotropic kainate 2	Rattus norvegicus	n/a	P42260
UNPD112821	CHEBI:16015	Glutamate receptor ionotropic kainate 2	Rattus norvegicus	n/a	P42260
UNPD112821	CHEBI:16015	Glutamate receptor ionotropic kainate 3	Homo sapiens	n/a	Q13003
UNPD112821	CHEBI:16015	Glutamate receptor ionotropic kainate 3	Homo sapiens	n/a	Q13003
UNPD112821	CHEBI:16015	Glutamate receptor ionotropic kainate 3	Rattus norvegicus	n/a	P42264
UNPD112821	CHEBI:16015	Glutamate receptor ionotropic kainate 5	Homo sapiens	n/a	Q16478
UNPD112821	CHEBI:16015	Glutamate receptor ionotropic kainate 5	Homo sapiens	n/a	Q16478
UNPD112821	CHEBI:16015	Glutamate receptor ionotropic kainate 5	Homo sapiens	n/a	Q16478
UNPD112821	CHEBI:16015	Glutamate receptor ionotropic
UNPD112821	CHEBI:16015	Glutamate receptor ionotropic
UNPD112821	CHEBI:16015	Glutamate receptor ionotropic
UNPD112821	CHEBI:16015	Glutamate receptor ionotropic
UNPD112821	CHEBI:16015	Glutamate receptor ionotropic
UNPD112821	CHEBI:16015	Glutamate receptor ionotropic
UNPD112821	CHEBI:16015	Glutamate receptor ionotropic
UNPD112821	CHEBI:16015	Glutamate receptor ionotropic
UNPD112821	CHEBI:16015	Glutamate receptor ionotropic
UNPD112821	CHEBI:16015	Glutamate receptor ionotropic
UNPD112821	CHEBI:16015	Glutamate receptor ionotropic
UNPD112821	CHEBI:16015	Glutamate receptor ionotropic
UNPD112821	CHEBI:16015	Glutamate receptor ionotropic
UNPD112821	CHEBI:16015	Glutamate receptor ionotropic
UNPD112821	CHEBI:16015	Glutamate receptor ionotropic
UNPD112821	CHEBI:16015	Glutamate receptor ionotropic
UNPD112821	CHEBI:16015	Glutamate receptor ionotropic
UNPD112821	CHEBI:16015	Glutamate receptor ionotropic
UNPD112821	CHEBI:16015	Glutamate receptor ionotropic
UNPD112821	CHEBI:16015	Glutamate receptor ionotropic
UNPD112821	CHEBI:16015	Glutamate receptor ionotropic
UNPD112821	CHEBI:16015	Glutamate receptor ionotropic
UNPD112821	CHEBI:16015	Glutamate receptor ionotropic
UNPD112821	CHEBI:16015	Glutamate receptor ionotropic
UNPD112821	CHEBI:16015	Glutamate receptor ionotropic
UNPD112821	CHEBI:16015	Metabotropic glutamate receptor 1	Homo sapiens	n/a	Q13255
UNPD112821	CHEBI:16015	Metabotropic glutamate receptor 1	Homo sapiens	n/a	Q13255
UNPD112821	CHEBI:16015	Metabotropic glutamate receptor 1	Homo sapiens	n/a	Q13255
UNPD112821	CHEBI:16015	Metabotropic glutamate receptor 1	Homo sapiens	n/a	Q13255
UNPD112821	CHEBI:16015	Metabotropic glutamate receptor 1	Homo sapiens	n/a	Q13255
UNPD112821	CHEBI:16015	Metabotropic glutamate receptor 1	Homo sapiens	n/a	Q13255
UNPD112821	CHEBI:16015	Metabotropic glutamate receptor 1	Rattus norvegicus	n/a	P23385
UNPD112821	CHEBI:16015	Metabotropic glutamate receptor 1	Rattus norvegicus	n/a	P23385
UNPD112821	CHEBI:16015	Metabotropic glutamate receptor 1	Rattus norvegicus	n/a	P23385
UNPD112821	CHEBI:16015	Metabotropic glutamate receptor 1	Rattus norvegicus	n/a	P23385
UNPD112821	CHEBI:16015	Metabotropic glutamate receptor 1	Rattus norvegicus	n/a	P23385
UNPD112821	CHEBI:16015	Metabotropic glutamate receptor 1	Rattus norvegicus	n/a	P23385
UNPD112821	CHEBI:16015	Metabotropic glutamate receptor 1	Rattus norvegicus	n/a	P23385
UNPD112821	CHEBI:16015	Metabotropic glutamate receptor 1/5	Rattus norvegicus	n/a	P23385
UNPD112821	CHEBI:16015	Metabotropic glutamate receptor 2	Homo sapiens	n/a	Q14416
UNPD112821	CHEBI:16015	Metabotropic glutamate receptor 2	Homo sapiens	n/a	Q14416
UNPD112821	CHEBI:16015	Metabotropic glutamate receptor 2	Homo sapiens	n/a	Q14416
UNPD112821	CHEBI:16015	Metabotropic glutamate receptor 2	Homo sapiens	n/a	Q14416
UNPD112821	CHEBI:16015	Metabotropic glutamate receptor 2	Homo sapiens	n/a	Q14416
UNPD112821	CHEBI:16015	Metabotropic glutamate receptor 2	Homo sapiens	n/a	Q14416
UNPD112821	CHEBI:16015	Metabotropic glutamate receptor 2	Homo sapiens	n/a	Q14416
UNPD112821	CHEBI:16015	Metabotropic glutamate receptor 2	Homo sapiens	n/a	Q14416
UNPD112821	CHEBI:16015	Metabotropic glutamate receptor 2	Homo sapiens	n/a	Q14416
UNPD112821	CHEBI:16015	Metabotropic glutamate receptor 2	Rattus norvegicus	n/a	P31421
UNPD112821	CHEBI:16015	Metabotropic glutamate receptor 2	Rattus norvegicus	n/a	P31421
UNPD112821	CHEBI:16015	Metabotropic glutamate receptor 2	Rattus norvegicus	n/a	P31421
UNPD112821	CHEBI:16015	Metabotropic glutamate receptor 2	Rattus norvegicus	n/a	P31421
UNPD112821	CHEBI:16015	Metabotropic glutamate receptor 2/3	Rattus norvegicus	n/a	P31421
UNPD112821	CHEBI:16015	Metabotropic glutamate receptor 3	Homo sapiens	n/a	Q14832
UNPD112821	CHEBI:16015	Metabotropic glutamate receptor 3	Homo sapiens	n/a	Q14832
UNPD112821	CHEBI:16015	Metabotropic glutamate receptor 3	Rattus norvegicus	n/a	P31422
UNPD112821	CHEBI:16015	Metabotropic glutamate receptor 4	Homo sapiens	n/a	Q14833
UNPD112821	CHEBI:16015	Metabotropic glutamate receptor 4	Homo sapiens	n/a	Q14833
UNPD112821	CHEBI:16015	Metabotropic glutamate receptor 4	Homo sapiens	n/a	Q14833
UNPD112821	CHEBI:16015	Metabotropic glutamate receptor 4	Homo sapiens	n/a	Q14833
UNPD112821	CHEBI:16015	Metabotropic glutamate receptor 4	Homo sapiens	n/a	Q14833
UNPD112821	CHEBI:16015	Metabotropic glutamate receptor 4	Homo sapiens	n/a	Q14833
UNPD112821	CHEBI:16015	Metabotropic glutamate receptor 4	Rattus norvegicus	n/a	P31423
UNPD112821	CHEBI:16015	Metabotropic glutamate receptor 4	Rattus norvegicus	n/a	P31423
UNPD112821	CHEBI:16015	Metabotropic glutamate receptor 4	Rattus norvegicus	n/a	P31423
UNPD112821	CHEBI:16015	Metabotropic glutamate receptor 4	Rattus norvegicus	n/a	P31423
UNPD112821	CHEBI:16015	Metabotropic glutamate receptor 4	Rattus norvegicus	n/a	P31423
UNPD112821	CHEBI:16015	Metabotropic glutamate receptor 4	Rattus norvegicus	n/a	P31423
UNPD112821	CHEBI:16015	Metabotropic glutamate receptor 4	Rattus norvegicus	n/a	P31423
UNPD112821	CHEBI:16015	Metabotropic glutamate receptor 5	Homo sapiens	n/a	P41594
UNPD112821	CHEBI:16015	Metabotropic glutamate receptor 5	Homo sapiens	n/a	P41594
UNPD112821	CHEBI:16015	Metabotropic glutamate receptor 5	Homo sapiens	n/a	P41594
UNPD112821	CHEBI:16015	Metabotropic glutamate receptor 5	Homo sapiens	n/a	P41594
UNPD112821	CHEBI:16015	Metabotropic glutamate receptor 5	Rattus norvegicus	n/a	P31424
UNPD112821	CHEBI:16015	Metabotropic glutamate receptor 5	Rattus norvegicus	n/a	P31424
UNPD112821	CHEBI:16015	Metabotropic glutamate receptor 5	Rattus norvegicus	n/a	P31424
UNPD112821	CHEBI:16015	Metabotropic glutamate receptor 5	Rattus norvegicus	n/a	P31424
UNPD112821	CHEBI:16015	Metabotropic glutamate receptor 5	Rattus norvegicus	n/a	P31424
UNPD112821	CHEBI:16015	Metabotropic glutamate receptor 5	Rattus norvegicus	n/a	P31424
UNPD112821	CHEBI:16015	Metabotropic glutamate receptor 6	Homo sapiens	n/a	O15303
UNPD112821	CHEBI:16015	Metabotropic glutamate receptor 6	Homo sapiens	n/a	O15303
UNPD112821	CHEBI:16015	Metabotropic glutamate receptor 6	Rattus norvegicus	n/a	P35349
UNPD112821	CHEBI:16015	Metabotropic glutamate receptor 6	Rattus norvegicus	n/a	P35349
UNPD112821	CHEBI:16015	Metabotropic glutamate receptor 6	Rattus norvegicus	n/a	P35349
UNPD112821	CHEBI:16015	Metabotropic glutamate receptor 7	Homo sapiens	n/a	Q14831
UNPD112821	CHEBI:16015	Metabotropic glutamate receptor 7	Homo sapiens	n/a	Q14831
UNPD112821	CHEBI:16015	Metabotropic glutamate receptor 7	Homo sapiens	n/a	Q14831
UNPD112821	CHEBI:16015	Metabotropic glutamate receptor 7	Homo sapiens	n/a	Q14831
UNPD112821	CHEBI:16015	Metabotropic glutamate receptor 7	Rattus norvegicus	n/a	P35400
UNPD112821	CHEBI:16015	Metabotropic glutamate receptor 7	Rattus norvegicus	n/a	P35400
UNPD112821	CHEBI:16015	Metabotropic glutamate receptor 8	Homo sapiens	n/a	O00222
UNPD112821	CHEBI:16015	Metabotropic glutamate receptor 8	Mus musculus	n/a	P47743
UNPD112821	CHEBI:16015	Metabotropic glutamate receptor 8	Rattus norvegicus	n/a	P70579
UNPD112821	CHEBI:16015	Metabotropic glutamate receptor 8	Rattus norvegicus	n/a	P70579
UNPD113136	CHEBI:8888	Dopamine D1 receptor/D3 receptor/D4 receptor/D5 receptor/Receptor D2	Homo sapiens	n/a	P21728
UNPD113136	CHEBI:8888	Dopamine D2 receptor	Bos taurus	n/a	P20288
UNPD113136	CHEBI:8888	Dopamine D3 receptor	Homo sapiens	n/a	P35462
UNPD113136	CHEBI:8888	Dopamine D3 receptor	Homo sapiens	n/a	P35462
UNPD113136	CHEBI:8888	Dopamine D3 receptor	Homo sapiens	n/a	P35462
UNPD113136	CHEBI:8888	Dopamine D3 receptor	Homo sapiens	n/a	P35462
UNPD113136	CHEBI:8888	Dopamine D3 receptor	Homo sapiens	n/a	P35462
UNPD113136	CHEBI:8888	Dopamine D3 receptor	Rattus norvegicus	n/a	P19020
UNPD113136	CHEBI:8888	Dopamine Receptor D2	Homo sapiens	n/a	P14416
UNPD113136	CHEBI:8888	Dopamine Receptor D2	Homo sapiens	n/a	P14416
UNPD113136	CHEBI:8888	Dopamine Receptor D2	Homo sapiens	n/a	P14416
UNPD113136	CHEBI:8888	Dopamine Receptor D2	Homo sapiens	n/a	P14416
UNPD113136	CHEBI:8888	Dopamine Receptor D2	Homo sapiens	n/a	P14416
UNPD113136	CHEBI:8888	Dopamine Receptor D2	Rattus norvegicus	n/a	P61169
UNPD113136	CHEBI:8888	Serotonin Receptor 1A	Homo sapiens	n/a	P08908
UNPD104110	CHEBI:144672	Platelet activating factor receptor	Homo sapiens	n/a	P25105
UNPD11265	CHEBI:48294	Serotonin 1b (5-HT1b) receptor	Rattus norvegicus	n/a	P28564
UNPD11265	CHEBI:48294	Serotonin 2b (5-HT2b) receptor/2c (5-HT2c) receptor/Receptor 2A	Rattus norvegicus	n/a	P30994
UNPD11265	CHEBI:48294	Serotonin Receptor 1A	Rattus norvegicus	n/a	P19327
UNPD11265	CHEBI:48294	Serotonin Receptor 2C	Homo sapiens	n/a	P28335
UNPD114407	CHEBI:211683	Phenylethanolamine N-Methyltransferase (PNMT)	Bos taurus	n/a	P10938
UNPD100642	CHEBI:127762	n/a	n/a	n/a	n/a
UNPD11047	CHEBI:127873	n/a	n/a	n/a	n/a
UNPD111391	CHEBI:48562	Alpha-1 Adrenergic Receptor/ adrenergic receptor/ adrenergic receptor	Rattus norvegicus	n/a	P15823
UNPD111391	CHEBI:48562	Alpha-1 Adrenergic Receptor/ adrenergic receptor/ adrenergic receptor	Rattus norvegicus	n/a	P15823
UNPD111391	CHEBI:48562	Alpha-1a adrenergic receptor	Bos taurus	n/a	P18130
UNPD111391	CHEBI:48562	Alpha-1a adrenergic receptor	Bos taurus	n/a	P18130
UNPD111391	CHEBI:48562	Alpha-1a adrenergic receptor	Homo sapiens	n/a	P35348
UNPD111391	CHEBI:48562	Alpha-1b adrenergic receptor	Homo sapiens	n/a	P35368
UNPD111391	CHEBI:48562	Alpha-1b adrenergic receptor	Homo sapiens	n/a	P35368
UNPD111391	CHEBI:48562	Alpha-1b adrenergic receptor	Homo sapiens	n/a	P35368
UNPD111391	CHEBI:48562	Alpha-1d adrenergic receptor	Homo sapiens	n/a	P25100
UNPD111391	CHEBI:48562	Alpha-1d adrenergic receptor	Homo sapiens	n/a	P25100
UNPD111391	CHEBI:48562	Alpha-1d adrenergic receptor	Rattus norvegicus	n/a	P23944
UNPD111391	CHEBI:48562	Alpha-2a adrenergic receptor	Bos taurus	n/a	Q28838
UNPD111391	CHEBI:48562	Alpha-2a adrenergic receptor	Bos taurus	n/a	Q28838
UNPD111391	CHEBI:48562	Alpha-2a adrenergic receptor	Homo sapiens	n/a	P08913
UNPD111391	CHEBI:48562	Alpha-2a/Alpha-2b adrenergic receptor	Bos taurus	n/a	O77700
UNPD111391	CHEBI:48562	Alpha-2a/Alpha-2b/Alpha-2c adrenergic receptor	Homo sapiens	n/a	P18825
UNPD111391	CHEBI:48562	Alpha-2a/Alpha-2b/Alpha-2c adrenergic receptor	Homo sapiens	n/a	P18825
UNPD111391	CHEBI:48562	Alpha-2a/Alpha-2b/Alpha-2c adrenergic receptor	Homo sapiens	n/a	P18825
UNPD111391	CHEBI:48562	Alpha-2a/Alpha-2b/Alpha-2c adrenergic receptor	Homo sapiens	n/a	P18825
UNPD111391	CHEBI:48562	Alpha-2a/Alpha-2b/Alpha-2c adrenergic receptor	Homo sapiens	n/a	P18825
UNPD111391	CHEBI:48562	Alpha-2a/Alpha-2b/Alpha-2c adrenergic receptor	Homo sapiens	n/a	P18825
UNPD111391	CHEBI:48562	Alpha-2a/Alpha-2b/Alpha-2c adrenergic receptor	Homo sapiens	n/a	P18825
UNPD111391	CHEBI:48562	Alpha-2a/Alpha-2b/Alpha-2c adrenergic receptor	Homo sapiens	n/a	P18825
UNPD111391	CHEBI:48562	Alpha-2a/Alpha-2b/Alpha-2c adrenergic receptor	Homo sapiens	n/a	P18825
UNPD111391	CHEBI:48562	Alpha-2a/Alpha-2b/Alpha-2c adrenergic receptor	Mus musculus	n/a	Q01337
UNPD111391	CHEBI:48562	Alpha-2a/Alpha-2b/Alpha-2c adrenergic receptor	Mus musculus	n/a	Q01337
UNPD111391	CHEBI:48562	Alpha-2a/Alpha-2b/Alpha-2c adrenergic receptor	Mus musculus	n/a	Q01337
UNPD111391	CHEBI:48562	Alpha-2b adrenergic receptor	Homo sapiens	n/a	P18089
UNPD111391	CHEBI:48562	Alpha-2c adrenergic receptor	Homo sapiens	n/a	P18825
UNPD111391	CHEBI:48562	Serotonin Transporter (SERT)	Rattus norvegicus	n/a	P31652
UNPD111391	CHEBI:48562	Voltage-gated L-type calcium channel alpha-1C subunit	Rattus norvegicus	n/a	P22002
UNPD115595	HEPTANAL	Phenylethanolamine N-Methyltransferase (PNMT)	Bos taurus	n/a	P10938
UNPD120568	CHEBI:16638	Phenylethanolamine N-Methyltransferase (PNMT)	Bos taurus	n/a	P10938
UNPD103866	CHEBI:307182	Adenosine A1 receptor	Rattus norvegicus	n/a	P25099
UNPD103866	CHEBI:307182	Adenosine Receptor A2A	Rattus norvegicus	n/a	P30543
UNPD111417	CHEBI:157955	Glutamate receptor ionotropic kainate 1/2/3/4/5	Rattus norvegicus	n/a	P22756
UNPD111417	CHEBI:157955	Glutamate receptor ionotropic
UNPD111417	CHEBI:157955	Glutamate receptor ionotropic
UNPD111417	CHEBI:157955	Metabotropic glutamate receptor 1	Homo sapiens	n/a	Q13255
UNPD111417	CHEBI:157955	Metabotropic glutamate receptor 2	Homo sapiens	n/a	Q14416
UNPD111417	CHEBI:157955	Metabotropic glutamate receptor 4	Homo sapiens	n/a	Q14833
UNPD112867	CHEBI:16652	Deoxyhypusine synthase	Rattus norvegicus	n/a	Q6AY53
UNPD112867	CHEBI:16652	Glutamate [NMDA] receptor subunit 3A/3B/epsilon 1/epsilon 2/epsilon 3/epsilon 4/zeta 1	Homo sapiens	n/a	Q8TCU5
UNPD112867	CHEBI:16652	Glutamate [NMDA] receptor subunit 3A/3B/epsilon 1/epsilon 2/epsilon 3/epsilon 4/zeta 1	Homo sapiens	n/a	Q8TCU5
UNPD114395	CHEBI:251991	Sarcoplasmic/endoplasmic reticulum calcium ATP-ase	Oryctolagus cuniculus	1IWO(100%) 1WPG(100%) 1XP5(100%) 2AGV(100%) 2C88(100%) 2C8K(100%) 2C8L(100%) 2DQS(100%) 2EAR(100%) 2EAT(100%) 2ZBF(100%) 2ZBG(100%) 3AR3(100%) 3AR4(100%) 3AR5(100%) 3AR6(100%) 3AR7(100%) 3AR8(100%) 3AR9(100%)	P04191
UNPD114395	CHEBI:251991	Sarcoplasmic/endoplasmic reticulum calcium ATPase 1 /2	Homo sapiens	1IWO(97%) 1WPG(97%) 1XP5(97%) 2AGV(97%) 2C88(97%) 2C8K(97%) 2C8L(97%) 2DQS(97%) 2EAR(97%) 2EAT(97%) 2ZBF(97%) 2ZBG(97%) 3AR3(97%) 3AR4(97%) 3AR5(97%) 3AR6(97%) 3AR7(97%) 3AR8(97%) 3AR9(97%)	O14983
UNPD111714	CHEBI:32806	ATP-citrate synthase	Rattus norvegicus	n/a	P16638
UNPD116769	CHEBI:30660	Thyroid hormone receptor beta-1	Rattus norvegicus	1Y0X(>99%)	P18113
UNPD116769	CHEBI:30660	Thyroid hormone receptor beta-1	Rattus norvegicus	1Y0X(>99%)	P18113
UNPD111169	CHEBI:297688	Glyceraldehyde-3-phosphate dehydrogenase liver	Homo sapiens	n/a	P04406
UNPD111169	CHEBI:297688	Glyceraldehyde-3-phosphate dehydrogenase liver	Homo sapiens	n/a	P04406
UNPD111169	CHEBI:297688	Glyceraldehyde-3-phosphate dehydrogenase liver	Homo sapiens	n/a	P04406
UNPD105370	CHEBI:205517	EGF-R Tyrosine Kinase	Homo sapiens	n/a	P00533
UNPD105370	CHEBI:205517	PDGFR-beta/Platelet-derived growth factor receptor alpha	Homo sapiens	n/a	P16234
UNPD104425	CHEBI:386704	Dopamine D2 receptor	Bos taurus	n/a	P20288
UNPD102722	CHEBI:310312	Arachidonate 5-lipoxygenase	Rattus norvegicus	n/a	P12527
UNPD102722	CHEBI:310312	Cyclooxygenase-1/Cyclooxygenase-2	Homo sapiens	n/a	P35354
UNPD102722	CHEBI:310312	HIV-1 Integrase	Human immunodeficiency virus 1	n/a	n/a
UNPD102722	CHEBI:310312	Protein-Tyrosine Phosphatase 1B (PTP1B)	Homo sapiens	n/a	P18031
UNPD102722	CHEBI:310312	Protein-Tyrosine Phosphatase 1B (PTP1B)	Homo sapiens	n/a	P18031
UNPD106120	CHEBI:271874	Arachidonate 5-lipoxygenase	Rattus norvegicus	n/a	P12527
UNPD106120	CHEBI:271874	Cyclooxygenase-1/Cyclooxygenase-2	Homo sapiens	n/a	P23219
UNPD101157	CHEBI:46936	Transient receptor potential cation channel subfamily V member 2/Transient receptor potential cation channel subfamily V member 4/Vanilloid Receptor 1 (TRPV1
UNPD101157	CHEBI:46936	Transient receptor potential cation channel subfamily V member 2/Transient receptor potential cation channel subfamily V member 4/Vanilloid Receptor 1 (TRPV1
UNPD101157	CHEBI:46936	Transient receptor potential cation channel subfamily V member 2/Transient receptor potential cation channel subfamily V member 4/Vanilloid Receptor 1 (TRPV1
UNPD101157	CHEBI:46936	Transient receptor potential cation channel subfamily V member 2/Transient receptor potential cation channel subfamily V member 4/Vanilloid Receptor 1 (TRPV1
UNPD109805	CHEBI:116345	Tubulin alpha chain	Sus scrofa	n/a	P02550
UNPD109805	CHEBI:116345	Tubulin beta chain	Bos taurus	n/a	Q3KRE8 Q9CWF2
UNPD108356	CHEBI:123401	Phosphodiesterase 4C/4D/Type 3 (PDE3A)/Type 3 (PDE3B)/Type 4 (PDE4A)/Type 4 (PDE4B)	Homo sapiens	n/a	Q08493
UNPD102606	CHEBI:218746	Adenosine A1 receptor	Rattus norvegicus	n/a	P25099
UNPD102606	CHEBI:218746	Adenosine A1 receptor	Rattus norvegicus	n/a	P25099
UNPD102606	CHEBI:218746	Adenosine A2b receptor/Receptor A2A	Rattus norvegicus	n/a	P29276
UNPD102606	CHEBI:218746	Adenosine A3 Receptor	Homo sapiens	n/a	P33765
UNPD102606	CHEBI:218746	Adenosine A3 Receptor	Homo sapiens	n/a	P33765
UNPD102606	CHEBI:218746	Adenosine Receptor A2A	Rattus norvegicus	n/a	P30543
UNPD101414	CHEBI:177234	Androgen Receptor (AR)	Homo sapiens	n/a	P10275
UNPD101414	CHEBI:177234	Estrogen Receptor (ER-alpha)/(ER-beta)	Homo sapiens	n/a	P03372
UNPD101414	CHEBI:177234	Glucocorticoid receptor	Homo sapiens	n/a	P04150
UNPD101414	CHEBI:177234	Glucocorticoid receptor	Homo sapiens	n/a	P04150
UNPD101414	CHEBI:177234	Glucocorticoid receptor	Homo sapiens	n/a	P04150
UNPD101414	CHEBI:177234	Progesterone receptor	Homo sapiens	n/a	P06401
UNPD101414	CHEBI:177234	Progesterone receptor	Homo sapiens	n/a	P06401
UNPD101414	CHEBI:177234	Progesterone receptor	Homo sapiens	n/a	P06401
UNPD113973	CHEBI:134352	HIV-1 Protease chain A	Human immunodeficiency virus 1	n/a	n/a
UNPD113973	CHEBI:134352	HIV-1 Protease chain A	Human immunodeficiency virus 1	n/a	n/a
UNPD113973	CHEBI:134352	HIV-1 Protease chain A	Human immunodeficiency virus 1	n/a	n/a
UNPD113973	COSTATOLIDE	HIV-1 Protease chain A	Human immunodeficiency virus 1	n/a	n/a
UNPD113973	COSTATOLIDE	HIV-1 Protease chain A	Human immunodeficiency virus 1	n/a	n/a
UNPD103333	CHEBI:112032	Phosphoinositide 3-Kinase (PI3K)
UNPD100678	CHEBI:133781	Dopamine D1 receptor	Rattus norvegicus	n/a	P18901
UNPD100678	CHEBI:133781	Dopamine Receptor D2	Homo sapiens	n/a	P14416
UNPD100678	CHEBI:133781	Dopamine Receptor D2	Homo sapiens	n/a	P14416
UNPD100678	CHEBI:133781	Dopamine Receptor D2	Homo sapiens	n/a	P14416
UNPD100678	CHEBI:133781	Serotonin Receptor 1A	Homo sapiens	n/a	P08908
UNPD100678	CHEBI:133781	Serotonin Receptor 1A	Homo sapiens	n/a	P08908
UNPD100678	CHEBI:133781	Serotonin Receptor 1A	Rattus norvegicus	n/a	P19327
UNPD100678	CHEBI:133781	Serotonin Receptor 7	Rattus norvegicus	n/a	P32305
UNPD100678	CHEBI:133781	Serotonin Receptor 7	Rattus norvegicus	n/a	P32305
UNPD116779	CHEBI:147071	Cannabinoid CB1 receptor	Mus musculus	n/a	P47746
UNPD116779	CHEBI:147071	Cannabinoid CB2 receptor	Mus musculus	n/a	P47936
UNPD116779	CHEBI:147071	Cannabinoid Receptor 1	Rattus norvegicus	n/a	P20272
UNPD110	CHEBI:326394	Steroid 17-alpha-Monooxygenase (CYP17)	Homo sapiens	n/a	P05093
UNPD110	CHEBI:326394	Steroid 17-alpha-Monooxygenase (CYP17)	Homo sapiens	n/a	P05093
UNPD103597	CHEBI:326251	Steroid 17-alpha-Monooxygenase (CYP17)	Homo sapiens	n/a	P05093
UNPD103597	CHEBI:326251	Steroid 17-alpha-Monooxygenase (CYP17)	Homo sapiens	n/a	P05093
UNPD119716	CHEBI:341351	Neuronal acetylcholine receptor protein alpha-7 subunit	Rattus norvegicus	n/a	Q05941
UNPD104909	DISTAMYCIN	DNA topoisomerase I	Homo sapiens	n/a	P11387
UNPD100233	CHEBI:7983	hERG Potassium Channel 1	Homo sapiens	n/a	Q12809
UNPD11748	CHEBI:388219	HIV-1 Integrase	Human immunodeficiency virus 1	n/a	n/a
UNPD11748	CHEBI:388219	HIV-1 Integrase	Human immunodeficiency virus 1	n/a	n/a
UNPD11748	CHEBI:388219	HIV-1 Integrase	Human immunodeficiency virus 1	n/a	n/a
UNPD11748	CHEBI:388219	electroneutral potassium-chloride cotransporter KCC2	Homo sapiens	n/a	n/a
UNPD11748	CHEBI:388219	electroneutral potassium-chloride cotransporter KCC2	Homo sapiens	n/a	n/a
UNPD11748	CHEBI:388219	electroneutral potassium-chloride cotransporter KCC2	Homo sapiens	n/a	n/a
UNPD11748	CHEBI:388219	streptokinase A precursor	Streptococcus pyogenes M1 GAS	n/a	n/a
UNPD107078	CHEBI:389183	HIV-1 Integrase	Human immunodeficiency virus 1	n/a	n/a
UNPD107078	CHEBI:389183	HIV-1 Integrase	Human immunodeficiency virus 1	n/a	n/a
UNPD107078	CHEBI:389183	HIV-1 Integrase	Human immunodeficiency virus 1	n/a	n/a
UNPD107958	CHEBI:389182	HIV-1 Integrase	Human immunodeficiency virus 1	n/a	n/a
UNPD107958	CHEBI:389182	HIV-1 Integrase	Human immunodeficiency virus 1	n/a	n/a
UNPD107958	CHEBI:389182	HIV-1 Integrase	Human immunodeficiency virus 1	n/a	n/a
UNPD110888	CHEBI:391309	HIV-1 Integrase	Human immunodeficiency virus 1	n/a	n/a
UNPD110888	CHEBI:391309	HIV-1 Integrase	Human immunodeficiency virus 1	n/a	n/a
UNPD110888	CHEBI:391309	HIV-1 Integrase	Human immunodeficiency virus 1	n/a	n/a
UNPD110888	CHEBI:391309	HIV-1 Integrase	Human immunodeficiency virus 1	n/a	n/a
UNPD110888	CHEBI:391309	RAD51	Homo sapiens	n/a	n/a
UNPD110888	CHEBI:391309	RAD51	Homo sapiens	n/a	n/a
UNPD119270	CHEBI:113523	Brain glycogen phosphorylase	Homo sapiens	n/a	P11216
UNPD119270	CHEBI:113523	Brain glycogen phosphorylase/Glycogen Phosphorylase (PYGL)/Muscle glycogen phosphorylase	Homo sapiens	n/a	P06737
UNPD119270	CHEBI:113523	Brain glycogen phosphorylase/Glycogen Phosphorylase (PYGL)/Muscle glycogen phosphorylase	Homo sapiens	n/a	P06737
UNPD111236	CHEBI:221820	Potassium-transporting ATPase alpha chain 2	Homo sapiens	n/a	P54707
UNPD111236	CHEBI:221820	Sodium/potassium-transporting ATPase alpha-1 chain	Canis familiaris	n/a	P50997
UNPD111236	CHEBI:221820	Sodium/potassium-transporting ATPase alpha-1 chain	Canis familiaris	n/a	P50997
UNPD115101	CHEBI:305198	Arachidonate 5-lipoxygenase	Bos taurus	n/a	n/a
UNPD10795	CANNABINOL	Cannabinoid Receptor 1	Homo sapiens	n/a	Q71SP5
UNPD10795	CANNABINOL	Cannabinoid Receptor 1	Rattus norvegicus	n/a	P20272
UNPD10795	CANNABINOL	Cannabinoid Receptor 1	Rattus norvegicus	n/a	P20272
UNPD10795	CANNABINOL	Cannabinoid Receptor 1	Rattus norvegicus	n/a	P20272
UNPD10795	CANNABINOL	Cannabinoid Receptor 2	Homo sapiens	n/a	P34972
UNPD10795	CANNABINOL	Cannabinoid Receptor 2	Homo sapiens	n/a	P34972
UNPD10795	CANNABINOL	Cannabinoid Receptor 2	Homo sapiens	n/a	P34972
UNPD111413	CHEBI:199322	Muscarinic acetylcholine receptor M1	Rattus norvegicus	n/a	P08482
UNPD111413	CHEBI:199322	Muscarinic acetylcholine receptor M1	Rattus norvegicus	n/a	P08482
UNPD119239	CHEBI:222460	n/a	n/a	n/a	n/a
UNPD103091	CHEBI:193507	Cell division protein kinase 5	Rattus norvegicus	n/a	Q03114
UNPD120666	CHEBI:221190	ATP-Binding Cassette Transporter ABCG2	Homo sapiens	n/a	Q9UNQ0
UNPD120666	CHEBI:221190	ATP-Binding Cassette Transporter ABCG2	Homo sapiens	n/a	Q9UNQ0
UNPD120666	CHEBI:221190	P-glycoprotein 1	Homo sapiens	n/a	P08183
UNPD10121	CHEBI:269180	Potassium-transporting ATPase alpha chain 2	Homo sapiens	n/a	P54707
UNPD115203	CHEBI:104750	Cannabinoid CB2 receptor	Mus musculus	n/a	P47936
UNPD115203	CHEBI:104750	Cannabinoid CB2 receptor	Mus musculus	n/a	P47936
UNPD115203	CHEBI:104750	Cannabinoid CB2 receptor	Mus musculus	n/a	P47936
UNPD115203	CHEBI:104750	Cannabinoid CB2 receptor	Mus musculus	n/a	P47936
UNPD115203	CHEBI:104750	Cannabinoid Receptor 1	Homo sapiens	n/a	Q71SP5
UNPD115203	CHEBI:104750	Cannabinoid Receptor 1	Homo sapiens	n/a	Q71SP5
UNPD115203	CHEBI:104750	Cannabinoid Receptor 1	Homo sapiens	n/a	Q71SP5
UNPD115203	CHEBI:104750	Cannabinoid Receptor 1	Homo sapiens	n/a	Q71SP5
UNPD115203	CHEBI:104750	Cannabinoid Receptor 1	Homo sapiens	n/a	Q71SP5
UNPD115203	CHEBI:104750	Cannabinoid Receptor 1	Rattus norvegicus	n/a	P20272
UNPD115203	CHEBI:104750	Cannabinoid Receptor 1	Rattus norvegicus	n/a	P20272
UNPD115203	CHEBI:104750	Cannabinoid Receptor 1	Rattus norvegicus	n/a	P20272
UNPD115203	CHEBI:104750	Cannabinoid Receptor 1	Rattus norvegicus	n/a	P20272
UNPD115203	CHEBI:104750	Cannabinoid Receptor 1	Rattus norvegicus	n/a	P20272
UNPD115203	CHEBI:104750	Cannabinoid Receptor 1/2	Homo sapiens	n/a	Q71SP5
UNPD115203	CHEBI:104750	Cannabinoid Receptor 2	Homo sapiens	n/a	P34972
UNPD115203	CHEBI:104750	Cannabinoid Receptor 2	Homo sapiens	n/a	P34972
UNPD115203	CHEBI:104750	Cannabinoid Receptor 2	Homo sapiens	n/a	P34972
UNPD115203	CHEBI:104750	Cannabinoid Receptor 2	Homo sapiens	n/a	P34972
UNPD105879	TINGENONE	Aldose reductase	Rattus norvegicus	n/a	P07943
UNPD105879	TINGENONE	Protein-Tyrosine Phosphatase SHP-2	Homo sapiens	n/a	Q06124
UNPD104359	CHEBI:204820	Endothelin-converting enzyme 1	Homo sapiens	n/a	P42892
UNPD104909	CHEBI:268474	Ha-Ras-CVLS	Homo sapiens	n/a	P01112
UNPD104909	DISTAMYCIN HYDROCHLORIDE	Estrogen Receptor (ER-alpha)/(ER-beta)	Homo sapiens	n/a	P03372
UNPD104909	DISTAMYCIN HYDROCHLORIDE	Ha-Ras-CVLS	Homo sapiens	n/a	P01112
UNPD104909	DISTAMYCIN HYDROCHLORIDE	Ha-Ras-CVLS	Homo sapiens	n/a	P01112
UNPD104909	DISTAMYCIN HYDROCHLORIDE	RAD51	Homo sapiens	n/a	n/a
UNPD104909	DISTAMYCIN HYDROCHLORIDE	RAD51	Homo sapiens	n/a	n/a
UNPD101522	CHEBI:345864	HIV-1 Integrase	Human immunodeficiency virus 1	n/a	n/a
UNPD104490	CHEBI:352218	HIV-1 Reverse Transcriptase Chain A	Human immunodeficiency virus 1	n/a	n/a
UNPD101198	CHEBI:157187	Metabotropic glutamate receptor 2	Rattus norvegicus	n/a	P31421
UNPD100286	CHEBI:137647	Histone Deacetylase 1 (HDAC1)	Homo sapiens	n/a	Q13547 Q5RAG0
UNPD100286	CHEBI:137647	Histone Deacetylase 1 (HDAC1)/Deacetylase 11 (HDAC11)/Deacetylase 2 (HDAC2)/Deacetylase 3 (HDAC3)/Deacetylase 5 (HDAC5)/Deacetylase 6 (HDAC6)/Deacetylase 7 (HDAC7)/Deacetylase 8 (HDAC8)/deacetylas	Homo sapiens	n/a	Q13547 Q5RAG0
UNPD100286	CHEBI:137647	Histone Deacetylase 6 (HDAC6)	Homo sapiens	n/a	Q9UBN7
UNPD100286	CHEBI:137647	Histone Deacetylase 8 (HDAC8)	Homo sapiens	1T64(100%) 3F0R(100%)	Q9BY41
UNPD100286	CHEBI:137647	Histone deacetylase 4	Homo sapiens	n/a	P56524
UNPD113777	CHEBI:289239	Glutamate [NMDA] receptor subunit epsilon 1/zeta 1	Rattus norvegicus	n/a	Q00959
UNPD113777	CHEBI:289239	Glutamate [NMDA] receptor subunit epsilon 2/zeta 1	Rattus norvegicus	n/a	Q00960
UNPD113777	CHEBI:289239	Glutamate [NMDA] receptor subunit epsilon 3/zeta 1	Rattus norvegicus	n/a	Q00961
UNPD120636	CHEBI:28987	Pyruvate dehydrogenase kinase isoform 1/2/3/4	Homo sapiens	n/a	Q15118
UNPD102566	CHEBI:222206	Acetylcholinesterase (AChE)	Rattus norvegicus	n/a	P37136
UNPD102566	CHEBI:222206	Butyrylcholinesterase (BuChE)	Rattus norvegicus	n/a	n/a
UNPD111953	CHEBI:162979	Cytochrome P450 1A1	Homo sapiens	n/a	P04798
UNPD111953	CHEBI:162979	Cytochrome P450 1A2	Homo sapiens	n/a	P05177
UNPD111953	CHEBI:162979	Cytochrome P450 1B1	Homo sapiens	n/a	Q16678
UNPD113506	CHEBI:28680	Deoxynucleoside kinase	Drosophila melanogaster	n/a	Q9XZT6
UNPD113506	CHEBI:28680	Thymidine kinase	Human herpesvirus 1 (strain SC16) (HHV-1) (Human herpes simplex virus1)	n/a	P06479
UNPD113506	CHEBI:28680	Thymidine kinase	Varicella-zoster virus (strain Dumas) (HHV-3) (Human herpesvirus 3)	n/a	P09250
UNPD113506	CHEBI:28680	Thymidine kinase
UNPD113506	CHEBI:28680	Thymidine kinase
UNPD107202	CHEBI:40751	Beta-1 adrenergic receptor	Rattus norvegicus	n/a	P18090
UNPD107202	CHEBI:40751	Beta-2 adrenergic receptor	Canis familiaris	n/a	P54833
UNPD105351	CHEBI:203531	HIV-1 Integrase	Human immunodeficiency virus 1	n/a	n/a
UNPD105351	CHEBI:203531	HIV-1 Integrase	Human immunodeficiency virus 1	n/a	n/a
UNPD110698	NIKKOMYCIN	Chitin synthase 1	Candida albicans	n/a	P23316
UNPD110698	NIKKOMYCIN	Chitin synthase 1	Saccharomyces cerevisiae	n/a	P08004
UNPD110698	NIKKOMYCIN	Chitin synthase 1	Saccharomyces cerevisiae	n/a	P08004
UNPD111738	CHEBI:250373	Dihydrofolate Reductase (DHFR)	Homo sapiens	n/a	P00374
UNPD111738	CHEBI:250373	Dihydrofolate Reductase (DHFR)	Homo sapiens	n/a	P00374
UNPD111738	CHEBI:250373	Dihydrofolate Reductase-Thymidylate Synthase (DHFR-TS) Mutant KICB1	Plasmodium falciparum (isolate K1 / Thailand)	n/a	P13922
UNPD114205	CHEBI:318082	n/a	n/a	n/a	n/a
UNPD113953	CHEBI:339942	Thyroid oxidase 2	Homo sapiens	n/a	n/a
UNPD104614	CHEBI:158384	Metabotropic glutamate receptor 1	Rattus norvegicus	n/a	P23385
UNPD104614	CHEBI:158384	Metabotropic glutamate receptor 2	Rattus norvegicus	n/a	P31421
UNPD104614	CHEBI:158384	Metabotropic glutamate receptor 8	Rattus norvegicus	n/a	P70579
UNPD107881	CHEBI:237215	Alpha-L-fucosidase I	Homo sapiens	n/a	P04066
UNPD107881	CHEBI:237215	Alpha-L-fucosidase I	Homo sapiens	n/a	P04066
UNPD107881	CHEBI:237215	Alpha-L-fucosidase I	Homo sapiens	n/a	P04066
UNPD107103	CHEBI:243850	Calpain 1	Homo sapiens	n/a	P07384
UNPD107103	CHEBI:243850	Calpain 1/2/small subunit 1	Homo sapiens	n/a	P07384
UNPD119416	CHEBI:350397	C-Raf Protein Kinase/MEK-1	Homo sapiens	n/a	Q5R5M7
UNPD119416	CHEBI:350397	MEK-1	Homo sapiens	n/a	Q02750
UNPD119416	CHEBI:350397	Mitogen-Activated Protein Kinase 1	Homo sapiens	n/a	P28482
UNPD100286	CHEBI:373888	Histone Deacetylase 1 (HDAC1)/Deacetylase 11 (HDAC11)/Deacetylase 2 (HDAC2)/Deacetylase 3 (HDAC3)/Deacetylase 5 (HDAC5)/Deacetylase 6 (HDAC6)/Deacetylase 7 (HDAC7)/Deacetylase 8 (HDAC8)/deacetylas	Homo sapiens	n/a	Q13547 Q5RAG0
UNPD100286	CHEBI:373888	Histone Deacetylase 1 (HDAC1)/Deacetylase 11 (HDAC11)/Deacetylase 2 (HDAC2)/Deacetylase 3 (HDAC3)/Deacetylase 5 (HDAC5)/Deacetylase 6 (HDAC6)/Deacetylase 7 (HDAC7)/Deacetylase 8 (HDAC8)/deacetylas	Homo sapiens	n/a	Q13547 Q5RAG0
UNPD115539	CHEBI:188114	n/a	n/a	n/a	n/a
UNPD107076	SOPHOFLAVESCENOL	Phosphodiesterase 3A/3B	Rattus norvegicus	n/a	Q62865
UNPD107076	SOPHOFLAVESCENOL	Phosphodiesterase 4A/4B/4C/4D	Rattus norvegicus	n/a	P54748
UNPD107076	SOPHOFLAVESCENOL	Phosphodiesterase 5A	Rattus norvegicus	n/a	O54735
UNPD107076	SOPHOFLAVESCENOL	Phosphodiesterase 5A	Rattus norvegicus	n/a	O54735
UNPD112088	CHEBI:28593	Cytochrome P450 2C9	Homo sapiens	n/a	P11712
UNPD112088	CHEBI:28593	Cytochrome P450 2D6	Homo sapiens	n/a	P10635
UNPD112088	CHEBI:28593	Cytochrome P450 2D6	Homo sapiens	n/a	P10635
UNPD112088	CHEBI:28593	Cytochrome P450 2D6	Homo sapiens	n/a	P10635
UNPD112088	CHEBI:28593	Cytochrome P450 2D6	Homo sapiens	n/a	P10635
UNPD112088	CHEBI:28593	Cytochrome P450 2D6	Homo sapiens	n/a	P10635
UNPD112088	CHEBI:28593	Cytochrome P450 2D6	Homo sapiens	n/a	P10635
UNPD112088	CHEBI:28593	Cytochrome P450 3A4	Homo sapiens	n/a	P08684
UNPD112088	CHEBI:28593	P-glycoprotein 1	Homo sapiens	n/a	P08183
UNPD112088	CHEBI:28593	P-glycoprotein 1	Homo sapiens	n/a	P08183
UNPD112088	CHEBI:28593	P-glycoprotein 1	Homo sapiens	n/a	P08183
UNPD112088	CHEBI:28593	P-glycoprotein 1	Homo sapiens	n/a	P08183
UNPD112088	CHEBI:28593	P-glycoprotein 1	Mus musculus	n/a	P06795
UNPD112088	CHEBI:28593	P-glycoprotein 3	Mus musculus	n/a	P21447
UNPD112088	CHEBI:28593	Small conductance calcium-activated potassium channel protein 1/2/3	Homo sapiens	n/a	Q92952
UNPD112088	CHEBI:28593	Solute carrier family 22 member 1	Homo sapiens	n/a	O15245
UNPD100872	CHEBI:170857	Plasminogen activator inhibitor-1	Homo sapiens	n/a	P05121
UNPD107282	CHEBI:51687	Hypoxanthine-guanine phosphoribosyltransferase	Homo sapiens	n/a	P00492 Q6LDD9
UNPD101068	CHEBI:262523	HER-2 Substrate	Homo sapiens	n/a	P04626
UNPD118620	CHEBI:236386	Acetylcholinesterase (AChE)	Electrophorus electricus	n/a	O42275
UNPD118620	CHEBI:236386	Cholinesterase	Equus caballus	n/a	P81908
UNPD118620	CHEBI:236386	Cytochrome P450 1A1	Homo sapiens	n/a	P04798
UNPD118620	CHEBI:236386	Cytochrome P450 1A1/1A2	Homo sapiens	n/a	P04798
UNPD118620	CHEBI:236386	Cytochrome P450 1A2	Homo sapiens	n/a	P05177
UNPD118620	CHEBI:236386	Cytochrome P450 1A2/1B1	Homo sapiens	n/a	P05177
UNPD118620	CHEBI:236386	Cytochrome P450 1B1	Homo sapiens	n/a	Q16678
UNPD118620	CHEBI:236386	Serotonin Receptor 1A	Homo sapiens	n/a	P08908
UNPD100959	CHEBI:114096	Acetylcholinesterase (AChE)	Homo sapiens	n/a	P22303
UNPD100959	CHEBI:114096	Butyrylcholinesterase (BuChE)	Homo sapiens	n/a	P06276
UNPD100959	CHEBI:114096	Serotonin 5a (5-HT5a) receptor	Homo sapiens	n/a	P47898
UNPD117871	CHEBI:345807	Acetylcholinesterase (AChE)	Homo sapiens	n/a	P22303
UNPD117871	CHEBI:345807	Acetylcholinesterase (AChE)	Homo sapiens	n/a	P22303
UNPD117871	CHEBI:345807	Butyrylcholinesterase (BuChE)	Homo sapiens	n/a	P06276
UNPD117871	CHEBI:345807	Butyrylcholinesterase (BuChE)	Homo sapiens	n/a	P06276
UNPD107895	CHEBI:310357	Cyclooxygenase-1	Ovis aries	n/a	P05979
UNPD107895	CHEBI:310357	Cyclooxygenase-1	Ovis aries	n/a	P05979
UNPD107895	CHEBI:310357	Cyclooxygenase-1	Ovis aries	n/a	P05979
UNPD107895	CHEBI:310357	Fatty acid synthase	Homo sapiens	n/a	n/a
UNPD107895	CHEBI:310357	beta-Secretase (BACE-1)	Homo sapiens	n/a	n/a
UNPD107895	CHEBI:310357	beta-Secretase (BACE-1)	Homo sapiens	n/a	n/a
UNPD105362	CHEBI:346104	Histone Deacetylase 1 (HDAC1)/Deacetylase 11 (HDAC11)/Deacetylase 2 (HDAC2)/Deacetylase 3 (HDAC3)/Deacetylase 5 (HDAC5)/Deacetylase 6 (HDAC6)/Deacetylase 7 (HDAC7)/Deacetylase 8 (HDAC8)/deacetylas	Homo sapiens	n/a	Q13547 Q5RAG0
UNPD10736	CHEBI:120980	DNA topoisomerase II alpha/beta	Homo sapiens	n/a	P11388
UNPD113193	CHEBI:146799	Tumor necrosis factor receptor R1	Homo sapiens	n/a	P19438
UNPD120391	CHEBI:101444	Beta-glucuronidase	Rattus norvegicus	n/a	P06760
UNPD120391	CHEBI:101444	Lysozyme C	Rattus norvegicus	n/a	P00697
UNPD102607	CHEBI:16151	NAD-dependent histone deacetylase SIR2	Saccharomyces cerevisiae	n/a	P06700
UNPD119508	CHEBI:260662	Alpha-glucosidase MAL12/Probable alpha-glucosidase YIL172C/alpha-Glucosidase (alpha-Glu)	Saccharomyces cerevisiae	n/a	P38158
UNPD115871	CHEBI:18125	Alpha-glucosidase MAL12/Probable alpha-glucosidase YIL172C/alpha-Glucosidase (alpha-Glu)	Saccharomyces cerevisiae	n/a	P38158
UNPD115871	CHEBI:18125	Carbonic Anhydrase III	Homo sapiens	n/a	P07451
UNPD115871	CHEBI:18125	Carbonic Anhydrase IV	Homo sapiens	n/a	P22748
UNPD115871	CHEBI:18125	Carbonic Anhydrase IX	Homo sapiens	n/a	Q16790
UNPD115871	CHEBI:18125	Carbonic Anhydrase IX	Homo sapiens	n/a	Q16790
UNPD115871	CHEBI:18125	Carbonic Anhydrase VA	Homo sapiens	n/a	P35218
UNPD115871	CHEBI:18125	Carbonic Anhydrase VB	Homo sapiens	n/a	Q9Y2D0
UNPD115871	CHEBI:18125	Carbonic Anhydrase VII	Homo sapiens	n/a	P43166
UNPD115871	CHEBI:18125	Carbonic Anhydrase XII	Homo sapiens	n/a	O43570
UNPD115871	CHEBI:18125	Carbonic Anhydrase XII	Homo sapiens	n/a	O43570
UNPD115871	CHEBI:18125	Carbonic Anhydrase XIV	Homo sapiens	n/a	Q9ULX7
UNPD115871	CHEBI:18125	Carbonic anhydrase 15	Mus musculus	n/a	Q99N23
UNPD115871	CHEBI:18125	Carbonic anhydrase I	Homo sapiens	n/a	P00915
UNPD115871	CHEBI:18125	Carbonic anhydrase I	Homo sapiens	n/a	P00915
UNPD115871	CHEBI:18125	Carbonic anhydrase II	Homo sapiens	n/a	P00918
UNPD115871	CHEBI:18125	Carbonic anhydrase II	Homo sapiens	n/a	P00918
UNPD115871	CHEBI:18125	Carbonic anhydrase VI	Homo sapiens	n/a	P23280
UNPD115871	CHEBI:18125	Carbonic anhydrase XIII	Homo sapiens	n/a	Q8N1Q1
UNPD115871	CHEBI:18125	Nuclear factor NF-kappa-B p105 subunit	Homo sapiens	n/a	P19838
UNPD115871	CHEBI:18125	Tyrosinase	Agaricus bisporus	n/a	O42713
UNPD114105	CHEBI:259672	Alpha-glucosidase MAL12/Probable alpha-glucosidase YIL172C/alpha-Glucosidase (alpha-Glu)	Saccharomyces cerevisiae	n/a	P38158
UNPD119270	CHEBI:270943	Brain glycogen phosphorylase	Homo sapiens	n/a	P11216
UNPD107247	CHEBI:28821	Monoamine Oxidase Type A (MAO-A)	Rattus norvegicus	n/a	P21396
UNPD107955	CHEBI:28821	Monoamine Oxidase Type A (MAO-A)	Rattus norvegicus	n/a	P21396
UNPD107247	CHEBI:28821	Monoamine Oxidase Type B (MAO-B)	Rattus norvegicus	n/a	P19643
UNPD107955	CHEBI:28821	Monoamine Oxidase Type B (MAO-B)	Rattus norvegicus	n/a	P19643
UNPD107247	CHEBI:28821	Monoamine oxidase A	Mus musculus	n/a	Q64133
UNPD107955	CHEBI:28821	Monoamine oxidase A	Mus musculus	n/a	Q64133
UNPD107247	CHEBI:28821	Monoamine oxidase B	Mus musculus	n/a	Q8BW75
UNPD107955	CHEBI:28821	Monoamine oxidase B	Mus musculus	n/a	Q8BW75
UNPD103425	CHEBI:300684	Tubulin alpha chain	Sus scrofa	n/a	P02550
UNPD113200	CHEBI:34422	n/a	n/a	n/a	n/a
UNPD111894	CHEBI:411814	15-Lipoxygenase/Lipoxygenase-1	Glycine max	n/a	P08170
UNPD111894	CHEBI:411814	Arachidonate 12-lipoxygenase	Homo sapiens	n/a	P18054
UNPD111894	CHEBI:411814	Arachidonate 15-lipoxygenase	Homo sapiens	n/a	P16050
UNPD111693	CHEBI:411992	15-Lipoxygenase/Lipoxygenase-1	Glycine max	n/a	P08170
UNPD111693	CHEBI:411992	Arachidonate 12-lipoxygenase	Homo sapiens	n/a	P18054
UNPD111693	CHEBI:411992	Arachidonate 15-lipoxygenase	Homo sapiens	n/a	P16050
UNPD111693	CHEBI:411992	Ryanodine receptor 1	Homo sapiens	n/a	P21817
UNPD100013	CHEBI:37647	Monoamine Oxidase Type A (MAO-A)	Homo sapiens	n/a	P21397
UNPD113535	CHEBI:411459	Monoamine Oxidase Type A (MAO-A)	Homo sapiens	n/a	P21397
UNPD106618	BELLIDIFOLIN	Cyclin-Dependent Kinase 5 (CDK5)	Homo sapiens (human)	n/a	Q00535
UNPD106618	BELLIDIFOLIN	Monoamine Oxidase Type A (MAO-A)	Homo sapiens	n/a	P21397
UNPD110021	CHEBI:404382	Carbonic Anhydrase IV	Homo sapiens	n/a	P22748
UNPD110021	CHEBI:404382	Carbonic Anhydrase IV	Homo sapiens	n/a	P22748
UNPD110021	CHEBI:404382	Carbonic Anhydrase IX	Homo sapiens	n/a	Q16790
UNPD110021	CHEBI:404382	Carbonic Anhydrase IX	Homo sapiens	n/a	Q16790
UNPD110021	CHEBI:404382	Carbonic Anhydrase VA	Homo sapiens	n/a	P35218
UNPD110021	CHEBI:404382	Carbonic Anhydrase VA/VB	Homo sapiens	n/a	P35218
UNPD110021	CHEBI:404382	Carbonic anhydrase II	Homo sapiens	n/a	P00918
UNPD110021	CHEBI:404382	Carbonic anhydrase II	Homo sapiens	n/a	P00918
UNPD110021	CHEBI:404382	Carbonic anhydrase II	Homo sapiens	n/a	P00918
UNPD110021	CHEBI:404382	beta-Carbonic Anhydrase	Candida albicans	n/a	n/a
UNPD11343	CHEBI:338463	Tubulin beta-1 chain	Homo sapiens	n/a	Q9H4B7
UNPD114076	CHEBI:473565	Telomerase reverse transcriptase	Homo sapiens	n/a	O14746
UNPD109218	CHEBI:423504	Kappa Opioid Receptor	Rattus norvegicus	n/a	P34975
UNPD11065	CHEBI:50720	Cytochrome P450 1A2	Homo sapiens	n/a	P05177
UNPD11065	CHEBI:50720	Cytochrome P450 2A5	Mus musculus	n/a	P20852
UNPD11065	CHEBI:50720	Cytochrome P450 2A6	Homo sapiens	n/a	P11509
UNPD101652	CHEBI:424054	Cytochrome P450 2A5	Mus musculus	n/a	P20852
UNPD101652	CHEBI:424054	Cytochrome P450 2A6	Homo sapiens	n/a	P11509
UNPD119479	CHEBI:50717	Cytochrome P450 1A2	Homo sapiens	n/a	P05177
UNPD119479	CHEBI:50717	Cytochrome P450 2A5	Mus musculus	n/a	P20852
UNPD119479	CHEBI:50717	Cytochrome P450 2A6	Homo sapiens	n/a	P11509
UNPD109112	CHEBI:402934	Alpha-1a adrenergic receptor	Homo sapiens	n/a	P35348
UNPD108194	CHEBI:288303	Calpain 1/2/small subunit 1	Homo sapiens	n/a	P07384
UNPD108194	CHEBI:288303	Oxytocin receptor	Rattus norvegicus	n/a	P70536
UNPD115011	CHEBI:422415	Lysozyme	Enterobacteria phage T4	n/a	P00720
UNPD106847	CHEBI:44194	Cytochrome P450 1A2	Homo sapiens	n/a	P05177
UNPD106847	CHEBI:44194	Lysozyme	Enterobacteria phage T4	186L(98%)	P00720
UNPD103159	CHEBI:422673	Cytochrome P450 1A2	Homo sapiens	n/a	P05177
UNPD11407	CHEBI:422349	Cytochrome P450 1A2	Homo sapiens	n/a	P05177
UNPD102242	CHEBI:417600	P-glycoprotein 1	Homo sapiens	n/a	P08183
UNPD111432	CHEBI:417333	P-glycoprotein 1	Homo sapiens	n/a	P08183
UNPD11435	CHEBI:417669	Oligopeptide transporter small intestine isoform	Homo sapiens	n/a	P46059
UNPD100118	CHEBI:426765	Chitinase	Aspergillus fumigatus	1W9V(100%)	n/a
UNPD100118	CHEBI:426765	Chitinase	Serratia marcescens	n/a	P11797
UNPD100118	CHEBI:426765	Chitinase	Serratia marcescens	n/a	P11797
UNPD100118	CHEBI:426765	Chitinase	Serratia marcescens	n/a	P11797
UNPD100118	CHEBI:426765	Chitinase	Serratia marcescens	n/a	P11797
UNPD100118	CHEBI:426765	Chitinase	Serratia marcescens	n/a	P11797
UNPD100118	CHEBI:426765	Chitinase A	Serratia marcescens	n/a	P07254
UNPD100118	CHEBI:426765	Chitinase C1	Serratia marcescens	n/a	n/a
UNPD111602	CHEBI:438611	Glycogen Phosphorylase (PYGM)	Oryctolagus cuniculus	n/a	P00489
UNPD103434	CHEBI:15414	Phenylethanolamine N-Methyltransferase (PNMT)	Homo sapiens	2G70(100%) 2G72(100%)	P11086
UNPD112184	CHEBI:437938	Gamma-amino-N-butyrate transaminase	Homo sapiens	n/a	P80404
UNPD112184	CHEBI:437938	Succinate semialdehyde dehydrogenase	Homo sapiens	n/a	P51649
UNPD104970	CHEBI:440488	Dynein heavy chain	Rattus norvegicus	n/a	P38650
UNPD116919	CHEBI:191802	Glutamate [NMDA] receptor subunit 3A/3B/epsilon 1/epsilon 2/epsilon 3/epsilon 4/zeta 1	Rattus norvegicus	n/a	Q9R1M7
UNPD116919	CHEBI:191802	Trypanothione Reductase (TryR)	Trypanosoma cruzi	n/a	P28593
UNPD118627	CHEBI:448476	ATP-Binding Cassette Transporter ABCG2	Homo sapiens	n/a	Q9UNQ0
UNPD118627	CHEBI:448476	ATP-Binding Cassette Transporter ABCG2	Homo sapiens	n/a	Q9UNQ0
UNPD118627	CHEBI:448476	Fatty acid synthase	Plasmodium falciparum	n/a	n/a
UNPD118627	CHEBI:448476	P-glycoprotein 1	Homo sapiens	n/a	P08183
UNPD105361	CHEBI:5078	Androgen Receptor (AR)	Homo sapiens	n/a	P10275
UNPD105361	CHEBI:5078	Arachidonate 12-lipoxygenase	Homo sapiens	n/a	P18054
UNPD105361	CHEBI:5078	Arachidonate 15-lipoxygenase	Homo sapiens	n/a	P16050
UNPD105361	CHEBI:5078	Arachidonate 15-lipoxygenase
UNPD105361	CHEBI:5078	Calmodulin	Homo sapiens	n/a	P62144 P62158 P62160 P62161 P62204 Q5EHV7 Q6YNX6 Q71UH6
UNPD105361	CHEBI:5078	Fatty acid synthase	Homo sapiens	n/a	n/a
UNPD105361	CHEBI:5078	Xanthine dehydrogenase	Homo sapiens	n/a	P47989
UNPD107050	CHEBI:1712	n/a	n/a	n/a	n/a
UNPD102136	CHEBI:455325	Kinesin-like protein 1	Homo sapiens	n/a	P52732
UNPD102136	CHEBI:455325	Kinesin-like protein 1	Homo sapiens	n/a	P52732
UNPD11507	CHEBI:467604	Tyrosinase	Agaricus bisporus	n/a	O42713
UNPD11507	CHEBI:467604	Tyrosinase	Agaricus bisporus	n/a	O42713
UNPD11507	CHEBI:467604	Tyrosinase	Homo sapiens	n/a	P14679
UNPD111186	CHEBI:467800	Acyl coenzyme A:cholesterol acyltransferase 2	Homo sapiens	n/a	O75908
UNPD112742	CHEBI:468220	Acetylcholinesterase (AChE)	Homo sapiens	n/a	P22303
UNPD112742	CHEBI:468220	Butyrylcholinesterase (BuChE)	Homo sapiens	n/a	P06276
UNPD111334	CHEBI:272100	beta-Amyloid Precursor Protein (APP)	Homo sapiens	n/a	P05067 Q28053 Q28280 Q28748 Q28757
UNPD111334	CHEBI:272100	beta-Amyloid Precursor Protein (APP)	Homo sapiens	n/a	P05067 Q28053 Q28280 Q28748 Q28757
UNPD10964	CHEBI:479390	Dopamine D1 receptor	Rattus norvegicus	n/a	P18901
UNPD10964	CHEBI:479390	Dopamine D1 receptor	Rattus norvegicus	n/a	P18901
UNPD10964	CHEBI:479390	Dopamine D1 receptor	Rattus norvegicus	n/a	P18901
UNPD10964	CHEBI:479390	Dopamine Receptor D2	Rattus norvegicus	n/a	P61169
UNPD10964	CHEBI:479390	Dopamine Receptor D2	Rattus norvegicus	n/a	P61169
UNPD10964	CHEBI:479390	Dopamine Receptor D2	Rattus norvegicus	n/a	P61169
UNPD10964	CHEBI:479390	Neuronal acetylcholine receptor protein alpha-7 subunit	Homo sapiens	n/a	Q494W8
UNPD10964	CHEBI:479390	Neuronal acetylcholine receptor protein alpha-7 subunit	Homo sapiens	n/a	Q494W8
UNPD109809	CHEBI:349245	Aldose reductase	Homo sapiens	n/a	P15121
UNPD109809	CHEBI:349245	Sorbitol dehydrogenase	Homo sapiens	n/a	n/a
UNPD109809	CHEBI:349245	Xanthine dehydrogenase	Homo sapiens	n/a	P47989
UNPD114726	CHEBI:472552	Thymidylate kinase	Homo sapiens	n/a	P23919
UNPD114726	CHEBI:472552	Thymidylate kinase	Mycobacterium tuberculosis	n/a	O05891
UNPD105242	CHEBI:479388	Neuronal acetylcholine receptor protein alpha-7 subunit	Homo sapiens	n/a	Q494W8
UNPD105242	CHEBI:479388	Neuronal acetylcholine receptor protein alpha-7 subunit	Homo sapiens	n/a	Q494W8
UNPD107203	CHEBI:491907	Tyrosinase	Mus musculus	n/a	P11344
UNPD107203	CHEBI:491907	Xanthine dehydrogenase	Homo sapiens	n/a	P47989
UNPD107203	CHEBI:491907	Xanthine dehydrogenase	Homo sapiens	n/a	P47989
UNPD113355	CHEBI:478172	Cyclooxygenase-1	Homo sapiens	n/a	P23219
UNPD113355	CHEBI:478172	Cyclooxygenase-2	Homo sapiens	n/a	P35354
UNPD11291	CHEBI:481028	Protein-Tyrosine Phosphatase 1B (PTP1B)	Homo sapiens	n/a	P18031
UNPD118659	CHEBI:497244	Protein-Tyrosine Phosphatase 1B (PTP1B)	Homo sapiens	n/a	P18031
UNPD106260	CHEBI:515861	Proto-oncogene c-JUN	Homo sapiens	n/a	P05412
UNPD106820	CHEBI:519409	Aryl hydrocarbon receptor	Homo sapiens	n/a	P35869
UNPD11020	CHEBI:27693	Cytochrome P450 2D6	Homo sapiens	n/a	P10635
UNPD11020	CHEBI:27693	Cytochrome P450 3A4	Homo sapiens	n/a	P08684
UNPD10571	CHEBI:138942	Glutamate [NMDA] receptor subunit 3A/3B/epsilon 1/epsilon 2/epsilon 3/epsilon 4/zeta 1	Rattus norvegicus	n/a	Q9R1M7
UNPD10571	CHEBI:138942	Glutamate [NMDA] receptor subunit 3A/3B/epsilon 1/epsilon 2/epsilon 3/epsilon 4/zeta 1	Rattus norvegicus	n/a	Q9R1M7
UNPD10571	CHEBI:138942	Glutamate receptor ionotropic kainate 1/2/3/4/5	Rattus norvegicus	n/a	P22756
UNPD10571	CHEBI:138942	Glutamate receptor ionotropic
UNPD114486	CHEBI:521462	Acetylcholinesterase (AChE)	Homo sapiens	n/a	P22303
UNPD114486	CHEBI:521462	Acetylcholinesterase (AChE)	Homo sapiens	n/a	P22303
UNPD114486	CHEBI:521462	Cytochrome P450 3A4	Homo sapiens	n/a	P08684
UNPD102084	CHEBI:521455	Acetylcholinesterase (AChE)	Homo sapiens	n/a	P22303
UNPD119834	CHEBI:521460	Acetylcholinesterase (AChE)	Homo sapiens	n/a	P22303
UNPD102942	CHEBI:521293	ATP-Binding Cassette Transporter ABCG2	Homo sapiens	n/a	Q9UNQ0
UNPD11811	CHEBI:650006	Acetylcholinesterase (AChE)	Bos taurus	n/a	P23795
UNPD11811	CHEBI:650006	Butyrylcholinesterase (BuChE)	Equus caballus	n/a	n/a
UNPD110256	CHEBI:518515	Aldose reductase	Rattus norvegicus	n/a	P07943
UNPD110256	CHEBI:518515	Cytochrome P450 2D6	Homo sapiens	n/a	P10635
UNPD110256	CHEBI:518515	Cytochrome P450 3A4	Homo sapiens	n/a	P08684
UNPD115078	CHEBI:520481	Protein-Tyrosine Phosphatase 1B (PTP1B)	Homo sapiens	n/a	P18031
UNPD106987	CHEBI:521114	Cytochrome P450 3A4	Homo sapiens	n/a	P08684
UNPD114183	CYCLOPAMINE	Sonic hedgehog protein	Mus musculus	n/a	Q62226
UNPD118430	CHEBI:53013	RNase A	Bos taurus	1RPF(100%)	P61823 P61824
UNPD118430	CHEBI:53013	RNase A	Bos taurus	1RPF(100%)	P61823 P61824
UNPD118430	CHEBI:53013	RNase A	Bos taurus	1RPF(100%)	P61823 P61824
UNPD118430	CHEBI:53013	Seminal ribonuclease	Bos taurus	3DJV(100%)	n/a
UNPD113650	CHEBI:532038	Alpha-galactosidase	Coffea arabica	n/a	Q42656
UNPD113650	CHEBI:532038	Alpha-glucosidase MAL62	Saccharomyces cerevisiae	n/a	P07265
UNPD113650	CHEBI:532038	Sucrase-isomaltase	Rattus norvegicus	n/a	P23739
UNPD113650	CHEBI:532038	Sucrase-isomaltase	Rattus norvegicus	n/a	P23739
UNPD105797	CHEBI:525206	Serotonin 3a (5-HT3a) receptor	Homo sapiens	n/a	P46098
UNPD105797	CHEBI:525206	Serotonin 4 (5-HT4) receptor	Homo sapiens	n/a	Q13639
UNPD105797	CHEBI:525206	Serotonin 5a (5-HT5a) receptor	Homo sapiens	n/a	P47898
UNPD105797	CHEBI:525206	Serotonin Receptor 1A	Homo sapiens	n/a	P08908
UNPD105797	CHEBI:525206	Serotonin Receptor 1D	Homo sapiens	n/a	P28221
UNPD105797	CHEBI:525206	Serotonin Receptor 2A	Homo sapiens	n/a	P28223
UNPD105797	CHEBI:525206	Serotonin Receptor 2C	Homo sapiens	n/a	P28335
UNPD105797	CHEBI:525206	Serotonin Receptor 6	Homo sapiens	n/a	P50406
UNPD105797	CHEBI:525206	Serotonin Receptor 7	Homo sapiens	n/a	P34969
UNPD113311	CHEBI:27632	Glycogen Synthase Kinase-3
UNPD107015	CHEBI:375631	Histone Deacetylase 1 (HDAC1)	Homo sapiens	n/a	Q13547 Q5RAG0
UNPD107015	CHEBI:375631	Histone Deacetylase 1 (HDAC1)	Homo sapiens	n/a	Q13547 Q5RAG0
UNPD107015	CHEBI:375631	Histone deacetylase-like amidohydrolase	Alcaligenes sp. (strain DSM 11172) (Bordetella sp. (strain FB188))	n/a	n/a
UNPD120175	CHEBI:28591	Carbonic anhydrase I	Homo sapiens	n/a	P00915
UNPD120175	CHEBI:28591	Carbonic anhydrase II	Homo sapiens	n/a	P00918
UNPD108741	CHEBI:131560	Phospholipase A2 (Bee)	Apis mellifera	n/a	P00630
UNPD108741	CHEBI:131560	Phospholipase A2 (Bee)	Apis mellifera	n/a	P00630
UNPD108741	CHEBI:131560	Phospholipase A2 group IIA	Rattus norvegicus	n/a	P14423
UNPD108741	CHEBI:131560	Phospholipase A2
UNPD108741	CHEBI:131560	Phospholipase A2
UNPD108741	CHEBI:131560	Phospholipase a2	Naja naja	n/a	P15445
UNPD108172	CHEBI:48946	Solute carrier family 22 member 20	Mus musculus	n/a	Q80UJ1
UNPD108172	CHEBI:48946	Solute carrier family 22 member 6	Mus musculus	n/a	Q8VC69
UNPD113637	CHEBI:199859	5-Lipoxygenase	Homo sapiens	n/a	P09917
UNPD108816	ERMANIN	Cytochrome P450 2D6	Homo sapiens	n/a	P10635
UNPD108816	ERMANIN	Cytochrome P450 3A4	Homo sapiens	n/a	P08684
UNPD113430	PUUPEHENONE	5-Lipoxygenase	Homo sapiens	n/a	P09917
UNPD113430	PUUPEHENONE	Arachidonate 12-lipoxygenase	Homo sapiens	n/a	P18054
UNPD113430	PUUPEHENONE	Arachidonate 12-lipoxygenase	Homo sapiens	n/a	P18054
UNPD113430	PUUPEHENONE	Arachidonate 15-lipoxygenase	Homo sapiens	n/a	P16050
UNPD113430	PUUPEHENONE	Arachidonate 15-lipoxygenase	Homo sapiens	n/a	P16050
UNPD113430	PUUPEHENONE	Cholesteryl ester transfer protein	Homo sapiens	n/a	P11597
UNPD117892	SANTIN	Xanthine dehydrogenase	Homo sapiens	n/a	P47989
UNPD120287	MATAIRESINOL	Testis-specific androgen-binding protein	Homo sapiens	n/a	P04278
UNPD118342	CHEBI:401769	Arachidonate 12-lipoxygenase	Homo sapiens	n/a	P18054
UNPD118342	CHEBI:401769	Arachidonate 15-lipoxygenase	Homo sapiens	n/a	P16050
UNPD110926	CHEBI:406686	Ornithine decarboxylase	Homo sapiens	n/a	P11926
UNPD108275	CHEBI:491908	EGF-R Tyrosine Kinase	Homo sapiens	n/a	P00533
UNPD117238	CHEBI:30200	Aldose reductase	Rattus norvegicus	n/a	P07943
UNPD117238	CHEBI:30200	Sialidase	Clostridium perfringens	n/a	P10481
UNPD110914	CHEBI:507810	Cytochrome P450 2D6	Homo sapiens	n/a	P10635
UNPD110914	CHEBI:507810	Cytochrome P450 3A4	Homo sapiens	n/a	P08684
UNPD110914	CHEBI:507810	Zinc finger protein GLI1	Homo sapiens	n/a	P08151
UNPD110914	CHEBI:507810	Zinc finger protein GLI2	Homo sapiens	n/a	P10070
UNPD115156	LIQUIRTIGENIN	Protein-Tyrosine Phosphatase 1B (PTP1B)	Homo sapiens	n/a	P18031
UNPD115156	LIQUIRTIGENIN	Xanthine dehydrogenase	Bos taurus	n/a	P80457
UNPD116720	CHEBI:533672	Adenylate cyclase	Spirulina platensis	n/a	n/a
UNPD116720	CHEBI:533672	Farnesoid X-Activated Receptor	Homo sapiens	n/a	Q96RI1
UNPD116720	CHEBI:533672	Protein-Tyrosine Phosphatase 1B (PTP1B)	Homo sapiens	n/a	P18031
UNPD116720	CHEBI:533672	T-cell protein-tyrosine phosphatase	Homo sapiens	n/a	P17706
UNPD116720	CHEBI:533672	TGR5	Homo sapiens	n/a	Q8TDU6
UNPD119264	CHEBI:542717	Arachidonate 5-lipoxygenase	Rattus norvegicus	n/a	P12527
UNPD116854	CHEBI:542890	Plasminogen activator inhibitor-1	Homo sapiens	n/a	P05121
UNPD103679	CHEBI:543046	Ornithine decarboxylase	Homo sapiens	n/a	P11926
UNPD106991	CHEBI:543207	Cholinesterase	Equus caballus	n/a	P81908
UNPD111723	CHEBI:543212	Indoleamine 2
UNPD1175	CHEBI:3104	1-phosphatidylinositol-4
UNPD1175	CHEBI:3104	Lipoxygenase-1	Glycine max	n/a	P08170
UNPD118360	CHEBI:544195	DNA topoisomerase I	Homo sapiens	n/a	P11387
UNPD118360	CHEBI:544195	DNA topoisomerase II alpha	Homo sapiens	n/a	P11388
UNPD118360	CHEBI:544195	Farnesoid X-Activated Receptor	Homo sapiens	n/a	Q96RI1
UNPD118360	CHEBI:544195	TGR5	Homo sapiens	n/a	Q8TDU6
UNPD12025	CHEBI:544481	Aromatase (CYP19)	Homo sapiens	n/a	P11511
UNPD117194	CHEBI:544664	Cytochrome P450 2D6	Homo sapiens	n/a	P10635
UNPD117194	CHEBI:544664	Cytochrome P450 3A4	Homo sapiens	n/a	P08684
UNPD100962	CHEBI:544680	DNA polymerase beta	Homo sapiens	n/a	P06746
UNPD116089	CHEBI:545071	1-phosphatidylinositol-4
UNPD116089	CHEBI:545071	1-phosphatidylinositol-4
UNPD116089	CHEBI:545071	Coagulation factor III	Homo sapiens	n/a	P13726
UNPD116089	CHEBI:545071	Lipoxygenase-1	Glycine max	n/a	P08170
UNPD116089	CHEBI:545071	Trypsin	Sus scrofa	n/a	P00761
UNPD11324	CHEBI:545370	Aldose reductase	Rattus norvegicus	n/a	P07943
UNPD120307	CHEBI:545389	Aldose reductase	Rattus norvegicus	n/a	P07943
UNPD111245	CHEBI:545390	Aldose reductase	Rattus norvegicus	n/a	P07943
UNPD107881	CHEBI:545663	Alpha-L-fucosidase 1	Bos taurus	n/a	Q2KIM0
UNPD107881	CHEBI:545663	Alpha-L-fucosidase 1	Bos taurus	n/a	Q2KIM0
UNPD107881	CHEBI:545663	Beta-galactosidase	Bos taurus	n/a	Q58D55
UNPD118402	CHEBI:547442	DYRK1A	Homo sapiens	n/a	Q13627
UNPD11588	CHEBI:16566	Cholesteryl ester transfer protein	Homo sapiens	n/a	P11597
UNPD11588	CHEBI:16566	streptokinase A precursor	Streptococcus pyogenes M1 GAS	n/a	n/a
UNPD117208	CHEBI:550770	Protein-Tyrosine Phosphatase 1B (PTP1B)	Homo sapiens	n/a	P18031
UNPD117208	CHEBI:550770	Rhodopsin	Bos taurus	n/a	P02699
UNPD117208	CHEBI:550770	Rhodopsin	Bos taurus	n/a	P02699
UNPD117208	CHEBI:550770	T-cell protein-tyrosine phosphatase	Homo sapiens	n/a	P17706
UNPD106112	CHEBI:550862	Squalene monooxygenase	Rattus norvegicus	n/a	P52020
UNPD109992	CHEBI:8080	Adrenergic Alpha	RAT	n/a	n/a
UNPD109992	CHEBI:8080	Adrenergic Alpha	RAT	n/a	n/a
UNPD109992	CHEBI:8080	Trace amine-associated receptor 1	Homo sapiens	n/a	Q96RJ0
UNPD106182	CHEBI:553794	Protein-Tyrosine Phosphatase 1B (PTP1B)	Homo sapiens	n/a	P18031
UNPD106182	CHEBI:553794	T-cell protein-tyrosine phosphatase	Homo sapiens	n/a	P17706
UNPD119756	CHEBI:561823	11-beta-Hydroxysteroid Dehydrogenase 1 (11-beta-HSD1)	Mus musculus	n/a	P50172
UNPD116499	CHEBI:562075	Acyl coenzyme A:cholesterol acyltransferase 1	Rattus norvegicus	n/a	O70536
UNPD119487	CHEBI:563298	Tyrosinase	Agaricus bisporus	n/a	O42713
UNPD102775	CHEBI:564407	DNA polymerase beta	Homo sapiens	n/a	P06746
UNPD114725	CHEBI:564470	Cannabinoid Receptor 1	Rattus norvegicus	n/a	P20272
UNPD105344	CHEBI:564657	72 kDa type IV collagenase	Rattus norvegicus	n/a	n/a
UNPD116093	CHEBI:564751	Plasmepsin 2	Plasmodium falciparum	n/a	P46925
UNPD116093	CHEBI:564751	Plasmepsin 2	Plasmodium falciparum	n/a	P46925
UNPD116093	CHEBI:564751	Serotonin Receptor 2A	Homo sapiens	n/a	P28223
UNPD116093	CHEBI:564751	Serotonin Receptor 2C	Homo sapiens	n/a	P28335
UNPD107745	CHEBI:565352	Farnesoid X-Activated Receptor	Homo sapiens	n/a	Q96RI1
UNPD107745	CHEBI:565352	TGR5	Homo sapiens	n/a	Q8TDU6
UNPD11637	CHEBI:565413	Aldehyde dehydrogenase 1
UNPD116030	CHEBI:565427	Aldehyde dehydrogenase 1
UNPD106079	CHEBI:565758	Squalene monooxygenase	Rattus norvegicus	n/a	P52020
UNPD101030	CHEBI:565764	Protein Kinase C
UNPD101030	CHEBI:565764	Squalene monooxygenase	Rattus norvegicus	n/a	P52020
UNPD107345	CHEBI:565766	Squalene monooxygenase	Rattus norvegicus	n/a	P52020
UNPD113391	CHEBI:565775	Aromatase (CYP19)	Homo sapiens	n/a	P11511
UNPD116351	CHEBI:565777	Aromatase (CYP19)	Homo sapiens	n/a	P11511
UNPD10194	CHEBI:565778	Aromatase (CYP19)	Homo sapiens	n/a	P11511
UNPD109435	CHEBI:565794	Aromatase (CYP19)	Homo sapiens	n/a	P11511
UNPD112753	CHEBI:568739	beta-Secretase (BACE-1)	Homo sapiens	n/a	n/a
UNPD112753	CHEBI:568739	beta-Secretase (BACE-1)	Homo sapiens	n/a	n/a
UNPD105973	CHEBI:569514	Protein-Tyrosine Phosphatase 1B (PTP1B)	Homo sapiens	n/a	P18031
UNPD112489	CHEBI:569986	Alpha-1d adrenergic receptor	Homo sapiens	n/a	P25100
UNPD112489	CHEBI:569986	Alpha-1d adrenergic receptor	Homo sapiens	n/a	P25100
UNPD112489	CHEBI:569986	Alpha-2a adrenergic receptor	Homo sapiens	n/a	P08913
UNPD112489	CHEBI:569986	Alpha-2a adrenergic receptor	Homo sapiens	n/a	P08913
UNPD112489	CHEBI:569986	Histamine H3 Receptor	Homo sapiens	n/a	Q9Y5N1
UNPD112489	CHEBI:569986	Histamine H3 Receptor	Homo sapiens	n/a	Q9Y5N1
UNPD112489	CHEBI:569986	Histamine H3 Receptor	Rattus norvegicus	n/a	Q9QYN8
UNPD112489	CHEBI:569986	Histamine H3 Receptor	Rattus norvegicus	n/a	Q9QYN8
UNPD112489	CHEBI:569986	Histamine H3 receptor	Cavia porcellus	n/a	Q9JI35
UNPD112489	CHEBI:569986	Histamine H3 receptor	Cavia porcellus	n/a	Q9JI35
UNPD114099	CHEBI:581214	Cyclooxygenase-1	Homo sapiens	n/a	P23219
UNPD114099	CHEBI:581214	Cyclooxygenase-2	Homo sapiens	n/a	P35354
UNPD113458	CHEBI:581975	Acetylcholinesterase (AChE)	Homo sapiens	n/a	P22303
UNPD115135	CHEBI:582056	Tyrosine-protein kinase SRC	Homo sapiens	n/a	P12931
UNPD11546	CHEBI:582255	Xanthine dehydrogenase	Homo sapiens	n/a	P47989
UNPD106972	CHEBI:582508	1-phosphatidylinositol-4
UNPD106972	CHEBI:582508	1-phosphatidylinositol-4
UNPD106972	CHEBI:582508	Coagulation factor III	Homo sapiens	n/a	P13726
UNPD106972	CHEBI:582508	Trypsin	Sus scrofa	n/a	P00761
UNPD110359	CHEBI:582526	1-phosphatidylinositol-4
UNPD116336	CHEBI:582530	1-phosphatidylinositol-4
UNPD105369	CHEBI:582735	Taq polymerase 1	Thermus aquaticus	n/a	P19821
UNPD113541	CHEBI:583384	Cyclooxygenase-1	Homo sapiens	n/a	P23219
UNPD113541	CHEBI:583384	MAP Kinase p38 alpha	Homo sapiens	n/a	Q16539
UNPD113135	BETULIN	DNA topoisomerase II alpha	Homo sapiens	n/a	P11388
UNPD103460	CHEBI:585317	Cathepsin K	Homo sapiens	n/a	P43235
UNPD109644	CHEBI:585319	Cathepsin K	Homo sapiens	n/a	P43235
UNPD118204	CHEBI:602122	Cyclooxygenase-1	Ovis aries	n/a	P05979
UNPD103307	CHEBI:602620	Cyclooxygenase-1	Homo sapiens	n/a	P23219
UNPD103307	CHEBI:602620	Cyclooxygenase-2	Homo sapiens	n/a	P35354
UNPD104069	CHEBI:602865	Tyrosinase	Homo sapiens	n/a	P14679
UNPD118459	CHEBI:603307	cGMP-dependent protein kinase	Eimeria tenella	n/a	n/a
UNPD106657	CHEBI:53486	Coagulation factor III	Homo sapiens	n/a	P13726
UNPD106657	CHEBI:53486	Coagulation factor III	Homo sapiens	n/a	P13726
UNPD106657	CHEBI:53486	Trypsin	Sus scrofa	n/a	P00761
UNPD109387	CHEBI:603910	Elastase 1	Homo sapiens	n/a	Q9UNI1
UNPD101141	CHEBI:604654	Cyclooxygenase-1	Homo sapiens	n/a	P23219
UNPD117160	CHEBI:605084	DNA polymerase beta	Rattus norvegicus	n/a	P06766
UNPD111521	CHEBI:606213	Papain	Carica papaya	n/a	P00784
UNPD111521	CHEBI:606213	Plasmin	Homo sapiens	n/a	P00747
UNPD111521	CHEBI:606213	Thrombin	Homo sapiens	n/a	P00734
UNPD111463	CHEBI:606565	Solute carrier family 22 member 20	Mus musculus	n/a	Q80UJ1
UNPD111463	CHEBI:606565	Solute carrier family 22 member 6	Mus musculus	n/a	Q8VC69
UNPD10793	CHEBI:610873	Acetylcholinesterase (AChE)	Homo sapiens	n/a	P22303
UNPD10793	CHEBI:610873	Butyrylcholinesterase (BuChE)	Homo sapiens	n/a	P06276
UNPD107599	CHEBI:610953	Phosphodiesterase Type 5 (PDE5)	Homo sapiens	n/a	O76074
UNPD103423	CHEBI:613605	p53-Binding Protein MDM2	Homo sapiens	n/a	Q00987
UNPD113365	CHEBI:613680	p53-Binding Protein MDM2	Homo sapiens	n/a	Q00987
UNPD116279	CHEBI:615014	Protein-Tyrosine Phosphatase 1B (PTP1B)	Homo sapiens	n/a	P18031
UNPD114757	CHEBI:617866	Heat Shock Protein 90 (Hsp90)	Homo sapiens	n/a	P07900
UNPD103690	CHEBI:618171	Isocitrate lyase	Candida albicans	n/a	Q9P8Q7
UNPD106191	CHEBI:161477	NADH-ubiquinone oxidoreductase chain 1 /2 /3 /4 /4L /5 /6	Homo sapiens	n/a	P03886
UNPD106656	CHEBI:229518	Protein Kinase C
UNPD101073	CHEBI:154743	POsterior Segregation family member (pos-1)	Caenorhabditis elegans	n/a	n/a
UNPD101073	CHEBI:154743	Protein tyrosine phosphatase receptor type C-associated protein	Homo sapiens	n/a	Q14761
UNPD101073	CHEBI:154743	RecName: Full=Zinc finger protein mex-5	Caenorhabditis elegans	n/a	n/a
UNPD111235	TOPSENTIN	Alpha-1a adrenergic receptor	Homo sapiens	n/a	P35348
UNPD111235	TOPSENTIN	Alpha-1b adrenergic receptor	Homo sapiens	n/a	P35368
UNPD110230	CHEBI:202439	Alpha-1a adrenergic receptor	Homo sapiens	n/a	P35348
UNPD110230	CHEBI:202439	Alpha-1b adrenergic receptor	Homo sapiens	n/a	P35368
UNPD108656	CHEBI:372703	Acetylcholinesterase (AChE)	Homo sapiens	n/a	P22303
UNPD108656	CHEBI:372703	Acetylcholinesterase (AChE)	Rattus norvegicus	n/a	P37136
UNPD111283	CHEBI:150885	Cholesteryl ester transfer protein	Homo sapiens	n/a	P11597
UNPD115539	CHEBI:244483	Tubulin alpha chain	Sus scrofa	n/a	P02550
UNPD118384	CHEBI:545767	Aldose reductase	Sus scrofa	n/a	P80276
UNPD118384	CHEBI:545767	Xanthine dehydrogenase	Bos taurus	n/a	P80457
UNPD106765	CHEBI:563979	Serotonin Receptor 1A	Homo sapiens	n/a	P08908
UNPD100703	CHEBI:119	ADRB2	Mammalian	n/a	n/a
UNPD100703	CHEBI:119	Serotonin Receptor 1A	Homo sapiens	n/a	P08908
UNPD113460	CHEBI:562893	Sucrase-isomaltase	Rattus norvegicus	n/a	P23739
UNPD103450	CHEBI:545653	NK1 Receptor	Homo sapiens	n/a	P25103
UNPD101967	CHEBI:545545	Lipoxygenase-1	Glycine max	n/a	P08170
UNPD108586	CHEBI:546111	Dopamine Transporter (DAT)	Rattus norvegicus	n/a	P23977
UNPD118651	CHEBI:545965	Xanthine dehydrogenase	Bos taurus	n/a	P80457
UNPD100435	CHEBI:605916	Dopamine D1 receptor	Rattus norvegicus	n/a	P18901
UNPD100435	CHEBI:605916	Dopamine Receptor D2	Rattus norvegicus	n/a	P61169
UNPD108586	CHEBI:605915	Dopamine D1 receptor	Rattus norvegicus	n/a	P18901
UNPD108586	CHEBI:605915	Dopamine Receptor D2	Rattus norvegicus	n/a	P61169
UNPD101297	XANTHYLETIN	Acetylcholinesterase (AChE)	Homo sapiens	n/a	P22303
UNPD110025	CHEBI:546568	Acetylcholinesterase (AChE)	Homo sapiens	n/a	P22303
UNPD11542	CHEBI:556512	RNase A	Bos taurus	1O0M(100%)	P61823 P61824
UNPD11542	CHEBI:556512	RNase A	Bos taurus	1O0M(100%)	P61823 P61824
UNPD11542	CHEBI:556512	Seminal ribonuclease	Bos taurus	3DJO(100%)	n/a
UNPD106994	CHEBI:601124	Tubulin--tyrosine ligase	Homo sapiens	n/a	Q8NG68
UNPD117533	NARCICLASINE	Cytochrome P450 3A4	Homo sapiens	n/a	P08684
UNPD117533	NARCICLASINE	Cytochrome P450 3A4	Homo sapiens	n/a	P08684
UNPD116893	CHEBI:491884	Tyrosinase	Agaricus bisporus	n/a	O42713
UNPD116893	CHEBI:491884	Tyrosinase	Agaricus bisporus	n/a	O42713
UNPD116893	CHEBI:491884	Tyrosinase	Agaricus bisporus	n/a	O42713
UNPD114086	CHEBI:663732	Matrix metalloproteinase 14	Homo sapiens	n/a	P50281
UNPD114086	CHEBI:663732	Matrix metalloproteinase 7	Homo sapiens	n/a	P09237
UNPD114086	CHEBI:663732	Matrix metalloproteinase-2	Homo sapiens	n/a	P08253
UNPD113266	CHEBI:660712	Nitric Oxide Synthase
UNPD112063	CHEBI:548500	Neuraminidase	Influenza A virus (strain A/Puerto Rico/8/1934 H1N1)	n/a	P03468
UNPD115764	CHEBI:332057	Protein-Tyrosine Phosphatase 1B (PTP1B)	Homo sapiens	n/a	P18031
UNPD116769	CHEBI:18332	Transthyretin	Homo sapiens	1ETA(>99%) 1ETB(>99%) 1F86(>99%) 1ICT(100%) 2ROX(100%)	P02766
UNPD111962	CHEBI:678850	ADAM10	Homo sapiens	n/a	O77633
UNPD111962	CHEBI:678850	ADAM9	Homo sapiens	n/a	Q13443
UNPD111962	CHEBI:678850	Cathepsin D	Homo sapiens	n/a	P07339
UNPD111962	CHEBI:678850	Cathepsin E	Homo sapiens	n/a	P14091
UNPD111962	CHEBI:678850	Tumor Necrosis Factor Alpha Converting Enzyme	Homo sapiens	n/a	P78536
UNPD114691	CHEBI:681316	Cyclooxygenase-1	Ovis aries	n/a	P05979
UNPD114691	CHEBI:681316	Cyclooxygenase-2	Ovis aries	n/a	P79208
UNPD107518	CHEBI:530180	Cyclooxygenase-1	Ovis aries	n/a	P05979
UNPD107518	CHEBI:530180	Cyclooxygenase-2	Ovis aries	n/a	P79208
UNPD106052	CHEBI:693191	Tyrosinase	Agaricus bisporus	n/a	O42713
UNPD102794	CHEBI:693307	Sialidase	Clostridium perfringens	n/a	P10481
UNPD112511	CHEBI:544957	Sialidase	Clostridium perfringens	n/a	P10481
UNPD117499	CHEBI:690513	Estradiol 17-beta-dehydrogenase 3	Homo sapiens	n/a	P37058
UNPD115688	CHEBI:158388	Monoamine oxidase A	Mus musculus	n/a	Q64133
UNPD115688	CHEBI:158388	Monoamine oxidase B	Mus musculus	n/a	Q8BW75
UNPD107882	CHEBI:702216	Aurora Kinase A (Aurora-A)	Homo sapiens	n/a	O14965
UNPD107882	CHEBI:702216	CDK2	Homo sapiens	n/a	P24941
UNPD107882	CHEBI:702216	CDK4	Homo sapiens	n/a	P11802
UNPD107882	CHEBI:702216	Cyclin-Dependent Kinase 1 (CDK1)	Homo sapiens	n/a	n/a
UNPD101073	CHEBI:702435	CDK2	Homo sapiens	n/a	P24941
UNPD10599	CHEBI:702498	CDK2	Homo sapiens	n/a	P24941
UNPD111681	CHEBI:702800	11-beta-Hydroxysteroid Dehydrogenase 1 (11-beta-HSD1)	Homo sapiens	n/a	P28845
UNPD108592	CHEBI:704377	Purine Nucleoside Phosphorylase (PNP)	Homo sapiens	n/a	P00491
UNPD103886	CHEBI:697555	Acetylcholinesterase (AChE)	Homo sapiens	n/a	P22303
UNPD107563	GARTANIN	Nuclear factor NF-kappa-B p105 subunit	Homo sapiens	n/a	P19838
UNPD107563	GARTANIN	Nuclear factor NF-kappa-B p65 subunit	Homo sapiens	n/a	Q04206
UNPD107563	GARTANIN	Sialidase	Clostridium perfringens	n/a	P10481
UNPD107563	GARTANIN	Sialidase	Clostridium perfringens	n/a	P10481
UNPD104648	CHEBI:712063	Phosphodiesterase Type 5 (PDE5)	Homo sapiens	n/a	O76074
UNPD10697	CHEBI:397311	Beta-glucosidase	Homo sapiens	n/a	Q9HCG7
UNPD10697	CHEBI:397311	Ceramide glucosyltransferase	Homo sapiens	n/a	Q16739
UNPD10697	CHEBI:397311	Glycogen debranching enzyme	Homo sapiens	n/a	P35573
UNPD10697	CHEBI:397311	Lactase-phlorizin hydrolase	Homo sapiens	n/a	n/a
UNPD10697	CHEBI:397311	Lysosomal alpha-glucosidase	Homo sapiens	n/a	P10253
UNPD10697	CHEBI:397311	Maltase-glucoamylase	Homo sapiens	n/a	O43451
UNPD10697	CHEBI:397311	Sucrase-isomaltase	Homo sapiens	n/a	P14410
UNPD104108	CHEBI:714125	Thrombin	Homo sapiens	n/a	P00734
UNPD113299	CHEBI:724264	Adenosylhomocysteinase	Rattus norvegicus	1K0U(100%)	P10760
UNPD105353	CHEBI:728410	Delta Opioid Receptor	Homo sapiens	n/a	P41143
UNPD110348	CHEBI:727633	DNA topoisomerase I	Homo sapiens	n/a	P11387
UNPD110348	CHEBI:727633	DNA topoisomerase II alpha	Homo sapiens	n/a	P11388
UNPD112487	CHEBI:727728	DNA topoisomerase I	Homo sapiens	n/a	P11387
UNPD112487	CHEBI:727728	DNA topoisomerase II alpha	Homo sapiens	n/a	P11388
UNPD120164	CHEBI:727727	DNA topoisomerase I	Homo sapiens	n/a	P11387
UNPD120164	CHEBI:727727	DNA topoisomerase II alpha	Homo sapiens	n/a	P11388
UNPD117295	CHEBI:545892	DNA topoisomerase I	Homo sapiens	n/a	P11387
UNPD117295	CHEBI:545892	DNA topoisomerase II alpha	Homo sapiens	n/a	P11388
UNPD108672	CHEBI:545888	DNA topoisomerase I	Homo sapiens	n/a	P11387
UNPD108672	CHEBI:545888	DNA topoisomerase II alpha	Homo sapiens	n/a	P11388
UNPD106424	CHEBI:726983	Nuclear factor NF-kappa-B p105 subunit	Homo sapiens	n/a	P19838
UNPD106424	CHEBI:726983	Nuclear factor NF-kappa-B p65 subunit	Homo sapiens	n/a	Q04206
UNPD103507	CHEBI:581119	Transient receptor potential cation channel subfamily A member 1	Homo sapiens	n/a	O75762
UNPD103507	CHEBI:581119	Transient receptor potential cation channel subfamily A member 1	Mus musculus	n/a	n/a
UNPD103507	CHEBI:581119	Transient receptor potential cation channel subfamily A member 1	Mus musculus	n/a	n/a
UNPD109911	CHEBI:733574	6-phospho-1-fructokinase	Trypanosoma brucei	n/a	n/a
UNPD109911	CHEBI:733574	Fructose-bisphosphate aldolase A	Oryctolagus cuniculus	n/a	P00883
UNPD109911	CHEBI:733574	Glyceraldehyde-3-phosphate dehydrogenase	Oryctolagus cuniculus	n/a	n/a
UNPD108381	CHEBI:745699	Alpha-galactosidase	Coffea arabica	n/a	Q42656
UNPD108381	CHEBI:745699	Alpha-galactosidase A	Homo sapiens	n/a	P06280
UNPD108381	CHEBI:745699	Probable alpha-glucosidase Os06g0675700	Oryza sativa subsp. japonica	n/a	n/a
UNPD107828	CHEBI:744840	Tyrosinase	Agaricus bisporus	n/a	O42713
UNPD115123	CHEBI:525080	ATP-Binding Cassette Transporter ABCG2	Homo sapiens	n/a	Q9UNQ0
UNPD116880	CHEBI:565366	beta-Secretase (BACE-1)	Homo sapiens	n/a	n/a
UNPD11951	CHEBI:449420	beta-Secretase (BACE-1)	Homo sapiens	n/a	n/a
UNPD102979	CHEBI:450007	beta-Secretase (BACE-1)	Homo sapiens	n/a	n/a
UNPD106185	CHEBI:146995	Beta-1
UNPD109185	CHEBI:805403	Protein Kinase C
UNPD109185	CHEBI:805403	Protein Kinase C
UNPD109185	CHEBI:805403	Protein Kinase C
UNPD109185	CHEBI:805403	Protein Kinase C
UNPD109185	CHEBI:805403	Protein Kinase C
UNPD109185	CHEBI:805403	Protein Kinase C
UNPD109185	CHEBI:805403	Protein Kinase C
UNPD109185	CHEBI:805403	Protein Kinase C
UNPD110630	CHEBI:810196	Acetylcholinesterase (AChE)	Electrophorus electricus	n/a	O42275
UNPD114066	CHEBI:813567	Acetylcholinesterase (AChE)	Electrophorus electricus	n/a	O42275
UNPD109101	CHEBI:814211	Dopamine Transporter (DAT)	Rattus norvegicus	n/a	P23977
UNPD108698	CHEBI:181551	Nuclear factor NF-kappa-B p105 subunit	Homo sapiens	n/a	P19838
UNPD103316	CHEBI:815742	Tyrosinase	Agaricus bisporus	n/a	O42713
UNPD115957	CHEBI:1152655	Phosphoinositide 3-Kinase (PI3K)
UNPD115957	CHEBI:1152655	Phosphoinositide 3-Kinase (PI3K)
UNPD105661	CHEBI:656320	Nuclear factor NF-kappa-B p65 subunit	Homo sapiens	n/a	Q04206
UNPD102396	CHEBI:1163219	Acetylcholinesterase (AChE)	Homo sapiens	n/a	P22303
UNPD107571	CHEBI:1163266	Cholinesterase	Equus caballus	n/a	P81908
UNPD114348	CHEBI:1163278	Serotonin Receptor 2B	Homo sapiens	n/a	Q29005
UNPD10428	CHEBI:1163281	Serotonin Receptor 2B	Homo sapiens	n/a	Q29005
UNPD113406	CHEBI:1167584	Farnesoid X-Activated Receptor	Homo sapiens	n/a	Q96RI1
UNPD106396	CHEBI:206021	Carbonic Anhydrase IX	Homo sapiens	n/a	Q16790
UNPD106396	CHEBI:206021	Carbonic Anhydrase XII	Homo sapiens	n/a	O43570
UNPD106396	CHEBI:206021	Carbonic anhydrase I	Homo sapiens	n/a	P00915
UNPD106396	CHEBI:206021	Carbonic anhydrase II	Homo sapiens	n/a	P00918
UNPD118756	CHEBI:221290	ATP-Binding Cassette Transporter ABCG2	Homo sapiens	n/a	Q9UNQ0
UNPD118756	CHEBI:221290	ATP-Binding Cassette Transporter ABCG2	Homo sapiens	n/a	Q9UNQ0
UNPD115755	CHEBI:222540	ATP-Binding Cassette Transporter ABCG2	Homo sapiens	n/a	Q9UNQ0
UNPD115755	CHEBI:222540	ATP-Binding Cassette Transporter ABCG2	Homo sapiens	n/a	Q9UNQ0
UNPD115570	CHEBI:1177836	ATP-Binding Cassette Transporter ABCG2	Homo sapiens	n/a	Q9UNQ0
UNPD112215	CHEBI:573909	Carbonic Anhydrase (mtCA 1)	Mycobacterium tuberculosis	n/a	P64798
UNPD112215	CHEBI:573909	Carbonic Anhydrase 2 (Can2)	Cryptococcus neoformans var. grubii (Filobasidiella neoformans var. grubii)	n/a	n/a
UNPD112215	CHEBI:573909	Carbonic anhydrase I	Homo sapiens	n/a	P00915
UNPD112215	CHEBI:573909	Carbonic anhydrase II	Homo sapiens	n/a	P00918
UNPD112215	CHEBI:573909	PROBABLE TRANSMEMBRANE CARBONIC ANHYDRASE (CARBONATE DEHYDRATASE) (CARBONIC DEHYDRATASE)	Mycobacterium tuberculosis	n/a	n/a
UNPD112215	CHEBI:573909	beta-Carbonic Anhydrase	Candida albicans	n/a	n/a
UNPD132708	Ellagic acid dihydrate	ALK tyrosine kinase receptor/Nucleophosmin	Homo sapiens	n/a	P06748
UNPD132708	Ellagic acid dihydrate	Casein Kinase I/kinase I delta/kinase I gamma 1/kinase I gamma 3	Rattus norvegicus	n/a	P97633
UNPD132708	Ellagic acid dihydrate	Casein Kinase II	Homo sapiens	2ZJW(100%)	P68400
UNPD132708	Ellagic acid dihydrate	Casein Kinase II/kinase II beta	Rattus norvegicus	2ZJW(>99%)	P19139
UNPD132708	Ellagic acid dihydrate	Casein Kinase II/kinase II beta	Rattus norvegicus	2ZJW(>99%)	P19139
UNPD132708	Ellagic acid dihydrate	DYRK1A	Homo sapiens	n/a	Q13627
UNPD132708	Ellagic acid dihydrate	Glutathione S-transferase	Plasmodium falciparum	n/a	n/a
UNPD132708	Ellagic acid dihydrate	Glutathione S-transferase Pi	Homo sapiens	n/a	P09211
UNPD132708	Ellagic acid dihydrate	Glutathione reductase	Homo sapiens	n/a	P00390
UNPD132708	Ellagic acid dihydrate	Glycogen Synthase Kinase-3
UNPD132708	Ellagic acid dihydrate	HIV-1 Integrase	Human immunodeficiency virus 1	n/a	n/a
UNPD132708	Ellagic acid dihydrate	Squalene monooxygenase	Rattus norvegicus	n/a	P52020
UNPD132708	Ellagic acid dihydrate	Src	Homo sapiens (human)	n/a	P12931
UNPD132708	Ellagic acid dihydrate	Tyrosine-protein kinase CSK	Rattus norvegicus	n/a	P32577
UNPD132708	Ellagic acid dihydrate	Tyrosine-protein kinase FGR	Rattus norvegicus	n/a	n/a
UNPD132708	Ellagic acid dihydrate	Tyrosine-protein kinase Lyn	Rattus norvegicus	n/a	Q07014
UNPD132708	Ellagic acid dihydrate	Tyrosine-protein kinase SYK	Rattus norvegicus	n/a	Q64725
UNPD132708	Ellagic acid dihydrate	Tyrosine-protein kinase receptor FLT3	Homo sapiens	n/a	P36888
UNPD132708	Ellagic acid dihydrate	Tyrosine-protein kinase receptor RET	Homo sapiens	n/a	P07949
UNPD132708	Ellagic acid dihydrate	cAMP-Dependent Protein Kinase (PKA)	Bos taurus (bovine)	n/a	n/a
UNPD132708	Ellagic acid dihydrate	cAMP-Dependent Protein Kinase (PKA)/cAMP-dependent protein kinase beta-1 catalytic subunit/cAMP-dependent protein kinase
UNPD121048	Caffeic acid	5-Lipoxygenase	Homo sapiens	n/a	P09917
UNPD133665	Caffeic acid	5-Lipoxygenase	Homo sapiens	n/a	P09917
UNPD121048	Caffeic acid	5-Lipoxygenase	Homo sapiens	n/a	P09917
UNPD133665	Caffeic acid	5-Lipoxygenase	Homo sapiens	n/a	P09917
UNPD121048	Caffeic acid	5-Lipoxygenase	Solanum tuberosum	n/a	n/a
UNPD133665	Caffeic acid	5-Lipoxygenase	Solanum tuberosum	n/a	n/a
UNPD121048	Caffeic acid	5-Lipoxygenase	Solanum tuberosum (potato)	n/a	n/a
UNPD133665	Caffeic acid	5-Lipoxygenase	Solanum tuberosum (potato)	n/a	n/a
UNPD121048	Caffeic acid	Arachidonate 5-lipoxygenase	Rattus norvegicus	n/a	P12527
UNPD133665	Caffeic acid	Arachidonate 5-lipoxygenase	Rattus norvegicus	n/a	P12527
UNPD121048	Caffeic acid	BiP isoform A	Glycine max	n/a	n/a
UNPD133665	Caffeic acid	BiP isoform A	Glycine max	n/a	n/a
UNPD121048	Caffeic acid	Carbonic Anhydrase III	Homo sapiens	n/a	P07451
UNPD133665	Caffeic acid	Carbonic Anhydrase III	Homo sapiens	n/a	P07451
UNPD121048	Caffeic acid	Carbonic Anhydrase IV	Homo sapiens	n/a	P22748
UNPD133665	Caffeic acid	Carbonic Anhydrase IV	Homo sapiens	n/a	P22748
UNPD121048	Caffeic acid	Carbonic Anhydrase IX	Homo sapiens	n/a	Q16790
UNPD133665	Caffeic acid	Carbonic Anhydrase IX	Homo sapiens	n/a	Q16790
UNPD121048	Caffeic acid	Carbonic Anhydrase VA	Homo sapiens	n/a	P35218
UNPD133665	Caffeic acid	Carbonic Anhydrase VA	Homo sapiens	n/a	P35218
UNPD121048	Caffeic acid	Carbonic Anhydrase VB	Homo sapiens	n/a	Q9Y2D0
UNPD133665	Caffeic acid	Carbonic Anhydrase VB	Homo sapiens	n/a	Q9Y2D0
UNPD121048	Caffeic acid	Carbonic Anhydrase VII	Homo sapiens	n/a	P43166
UNPD133665	Caffeic acid	Carbonic Anhydrase VII	Homo sapiens	n/a	P43166
UNPD121048	Caffeic acid	Carbonic Anhydrase XII	Homo sapiens	n/a	O43570
UNPD133665	Caffeic acid	Carbonic Anhydrase XII	Homo sapiens	n/a	O43570
UNPD121048	Caffeic acid	Carbonic Anhydrase XIII	Mus musculus	n/a	Q9D6N1
UNPD133665	Caffeic acid	Carbonic Anhydrase XIII	Mus musculus	n/a	Q9D6N1
UNPD121048	Caffeic acid	Carbonic Anhydrase XIV	Homo sapiens	n/a	Q9ULX7
UNPD133665	Caffeic acid	Carbonic Anhydrase XIV	Homo sapiens	n/a	Q9ULX7
UNPD121048	Caffeic acid	Carbonic anhydrase I	Homo sapiens	n/a	P00915
UNPD133665	Caffeic acid	Carbonic anhydrase I	Homo sapiens	n/a	P00915
UNPD121048	Caffeic acid	Carbonic anhydrase II	Homo sapiens	n/a	P00918
UNPD133665	Caffeic acid	Carbonic anhydrase II	Homo sapiens	n/a	P00918
UNPD121048	Caffeic acid	Carbonic anhydrase VI	Homo sapiens	n/a	P23280
UNPD133665	Caffeic acid	Carbonic anhydrase VI	Homo sapiens	n/a	P23280
UNPD121048	Caffeic acid	EGF-R Tyrosine Kinase	Homo sapiens	n/a	P00533
UNPD133665	Caffeic acid	EGF-R Tyrosine Kinase	Homo sapiens	n/a	P00533
UNPD121048	Caffeic acid	EGF-R Tyrosine Kinase	Homo sapiens (human)	n/a	P00533
UNPD133665	Caffeic acid	EGF-R Tyrosine Kinase	Homo sapiens (human)	n/a	P00533
UNPD121048	Caffeic acid	HIV-1 Reverse Transcriptase RNase H	Human immunodeficiency virus 1	n/a	n/a
UNPD133665	Caffeic acid	HIV-1 Reverse Transcriptase RNase H	Human immunodeficiency virus 1	n/a	n/a
UNPD121048	Caffeic acid	Heat Shock Protein 90 (Hsp90)	Homo sapiens	n/a	P07900
UNPD133665	Caffeic acid	Heat Shock Protein 90 (Hsp90)	Homo sapiens	n/a	P07900
UNPD121048	Caffeic acid	Hyaluronidase-1	Homo sapiens	n/a	Q12794
UNPD133665	Caffeic acid	Hyaluronidase-1	Homo sapiens	n/a	Q12794
UNPD121048	Caffeic acid	Lipoxygenase-1	Glycine max	n/a	P08170
UNPD133665	Caffeic acid	Lipoxygenase-1	Glycine max	n/a	P08170
UNPD121048	Caffeic acid	Lipoxygenase-1	Glycine max	n/a	P08170
UNPD133665	Caffeic acid	Lipoxygenase-1	Glycine max	n/a	P08170
UNPD121048	Caffeic acid	Protein-Tyrosine Phosphatase 1B (PTP1B)	Homo sapiens	n/a	P18031
UNPD133665	Caffeic acid	Protein-Tyrosine Phosphatase 1B (PTP1B)	Homo sapiens	n/a	P18031
UNPD121048	Caffeic acid	RNA polymerase beta subunit (EC 2.7.7.6)	Escherichia coli	n/a	n/a
UNPD133665	Caffeic acid	RNA polymerase beta subunit (EC 2.7.7.6)	Escherichia coli	n/a	n/a
UNPD121048	Caffeic acid	large T antigen	Simian virus 40	n/a	n/a
UNPD133665	Caffeic acid	large T antigen	Simian virus 40	n/a	n/a
UNPD122158	K-252a	Cyclin-Dependent Kinase 2 (CDK2)	Homo sapiens (human)	n/a	P24941
UNPD122158	K-252a	Cyclin-Dependent Kinase 4 (CDK4)	Homo sapiens (human)	n/a	P11802
UNPD122158	K-252a	Mixed Lineage Kinase 1 (MLK1)	Homo sapiens (human)	n/a	n/a
UNPD122158	K-252a	Mixed Lineage Kinase 2 (MLK2)	Homo sapiens (human)	n/a	n/a
UNPD122158	K-252a	Mixed Lineage Kinase 3 (MLK3)	Homo sapiens (human)	n/a	n/a
UNPD122158	K-252a	Myosin light chain kinase
UNPD122158	K-252a	Myosin light chain kinase
UNPD122158	K-252a	PIM-1 Kinase	Homo sapiens (human)	n/a	P11309
UNPD122158	K-252a	Protein Kinase C
UNPD122158	K-252a	Protein kinase C alpha /beta/delta/epsilon/eta/gamma/theta/zeta	Rattus norvegicus	n/a	P05696
UNPD122158	K-252a	Tyrosine Kinase TrkA	Homo sapiens	n/a	P04629
UNPD122158	K-252a	VEGFR-2 (KDR)	Homo sapiens	n/a	P35968
UNPD120913	chrysin	3-oxoacyl-acyl-carrier protein reductase	Plasmodium falciparum	n/a	n/a
UNPD120913	chrysin	ATP-Binding Cassette Transporter ABCG2	Homo sapiens	n/a	Q9UNQ0
UNPD120913	chrysin	ATP-Binding Cassette Transporter ABCG2	Homo sapiens	n/a	Q9UNQ0
UNPD120913	chrysin	Aldose reductase	Bos taurus	n/a	P16116
UNPD120913	chrysin	Aldose reductase	Homo sapiens	n/a	P15121
UNPD120913	chrysin	Aromatase (CYP19)	Homo sapiens	n/a	P11511
UNPD120913	chrysin	Calmodulin	Homo sapiens	n/a	P62144 P62158 P62160 P62161 P62204 Q5EHV7 Q6YNX6 Q71UH6
UNPD120913	chrysin	Carbonyl reductase [NADPH] 1	Homo sapiens	n/a	P16152
UNPD120913	chrysin	Carbonyl reductase [NADPH] 1	Homo sapiens	n/a	P16152
UNPD120913	chrysin	Cyclin-Dependent Kinase 1 (CDK1)	Marthasterias glacialis (starfish)	n/a	n/a
UNPD120913	chrysin	Cyclin-Dependent Kinase 5 (CDK5)	Homo sapiens (human)	n/a	Q00535
UNPD120913	chrysin	Cyclin-Dependent Kinase 6 (CDK6)	Homo sapiens (human)	n/a	Q00534
UNPD120913	chrysin	Cytochrome P450 1A1	Homo sapiens	n/a	P04798
UNPD120913	chrysin	Cytochrome P450 1A2	Homo sapiens	n/a	P05177
UNPD120913	chrysin	Cytochrome P450 1A2	Homo sapiens	n/a	P05177
UNPD120913	chrysin	Cytochrome P450 1B1	Homo sapiens	n/a	Q16678
UNPD120913	chrysin	Cytochrome P450 2C9	Homo sapiens	n/a	P11712
UNPD120913	chrysin	Cytochrome P450 2D6	Homo sapiens	n/a	P10635
UNPD120913	chrysin	Cytochrome P450 3A4	Homo sapiens	n/a	P08684
UNPD120913	chrysin	Glycogen Synthase Kinase-3
UNPD120913	chrysin	Monoamine Oxidase Type A (MAO-A)/oxidase B	Homo sapiens	n/a	P21397
UNPD120913	chrysin	PIM-1 Kinase	Homo sapiens (human)	n/a	P11309
UNPD120913	chrysin	Sialidase 2	Homo sapiens	n/a	Q9Y3R4
UNPD120913	chrysin	Xanthine dehydrogenase	Homo sapiens	n/a	P47989
UNPD123961	L-histamine	Glutaminyl Cyclase	Homo sapiens (human)	n/a	Q16769
UNPD123961	L-histamine	Histamine H1 Receptor	Homo sapiens	n/a	P35367
UNPD123961	L-histamine	Histamine H1 Receptor	Homo sapiens	n/a	P35367
UNPD123961	L-histamine	Histamine H1 Receptor	Homo sapiens	n/a	P35367
UNPD123961	L-histamine	Histamine H2 Receptor	Cavia porcellus	n/a	P47747
UNPD123961	L-histamine	Histamine H2 Receptor	Homo sapiens	n/a	P25021
UNPD123961	L-histamine	Histamine H2 Receptor	Homo sapiens	n/a	P25021
UNPD123961	L-histamine	Histamine H2 Receptor	Homo sapiens	n/a	P25021
UNPD123961	L-histamine	Histamine H3 Receptor	Homo sapiens	n/a	Q9Y5N1
UNPD123961	L-histamine	Histamine H3 Receptor	Homo sapiens	n/a	Q9Y5N1
UNPD123961	L-histamine	Histamine H3 Receptor	Homo sapiens	n/a	Q9Y5N1
UNPD123961	L-histamine	Histamine H3 Receptor	Homo sapiens	n/a	Q9Y5N1
UNPD123961	L-histamine	Histamine H3 Receptor	Homo sapiens	n/a	Q9Y5N1
UNPD123961	L-histamine	Histamine H3 receptor	Mus musculus	n/a	P58406
UNPD123961	L-histamine	Histamine H4 Receptor	Homo sapiens	n/a	Q9H3N8
UNPD123961	L-histamine	Histamine H4 Receptor	Homo sapiens	n/a	Q9H3N8
UNPD123961	L-histamine	Histamine H4 Receptor	Homo sapiens	n/a	Q9H3N8
UNPD123961	L-histamine	Histamine H4 Receptor	Homo sapiens	n/a	Q9H3N8
UNPD123961	L-histamine	Histamine H4 Receptor	Homo sapiens	n/a	Q9H3N8
UNPD13513	Meridianin G	Cyclin-Dependent Kinase 1 (CDK1)	Homo sapiens (human)	n/a	n/a
UNPD13513	Meridianin G	Cyclin-Dependent Kinase 5 (CDK5)	Homo sapiens (human)	n/a	Q00535
UNPD13513	Meridianin G	Glycogen Synthase Kinase-3
UNPD13513	Meridianin G	Glycogen Synthase Kinase-3
UNPD13513	Meridianin G	cAMP-Dependent Protein Kinase (PKA)	Bos taurus (bovine)	n/a	n/a
UNPD13513	Meridianin G	cGMP-Dependent Protein Kinase	Bos taurus (bovine)	n/a	P00516
UNPD137395	Carbon Dioxide	n/a	n/a	n/a	n/a
UNPD123466	Oxalic Acid	Src	Homo sapiens (human)	1O4N(100%)	n/a
UNPD128906	D-xylose	Hsf1 protein	Mus musculus	n/a	n/a
UNPD138820	benzyl alcohol	n/a	n/a	n/a	n/a
UNPD136354	Debromohymenialdisine (DBH)	3-Phosphoinositide-Dependent Protein Kinase 1 (PDK1)	Homo sapiens (human)	n/a	O15530
UNPD136354	Debromohymenialdisine (DBH)	C-Raf Protein Kinase/MEK-1	Homo sapiens	n/a	Q5R5M7
UNPD136354	Debromohymenialdisine (DBH)	Checkpoint Kinase (Chk1)	Homo sapiens	n/a	O14757
UNPD136354	Debromohymenialdisine (DBH)	Checkpoint Kinase (Chk1)	Homo sapiens	n/a	O14757
UNPD136354	Debromohymenialdisine (DBH)	Checkpoint Kinase (Chk1)	Homo sapiens (human)	n/a	O14757
UNPD136354	Debromohymenialdisine (DBH)	Checkpoint Kinase (Chk1)	Homo sapiens (human)	n/a	O14757
UNPD136354	Debromohymenialdisine (DBH)	Checkpoint Kinase (Chk2)	Homo sapiens (Human)	n/a	O96017
UNPD136354	Debromohymenialdisine (DBH)	Cyclin-Dependent Kinase 1 (CDK1)	Homo sapiens (human)	n/a	n/a
UNPD136354	Debromohymenialdisine (DBH)	Cyclin-Dependent Kinase 2 (CDK2)	Homo sapiens (human)	n/a	P24941
UNPD136354	Debromohymenialdisine (DBH)	Cyclin-dependent kinase 1 (CDK1)	Homo sapiens (Human)	n/a	n/a
UNPD136354	Debromohymenialdisine (DBH)	Cyclin-dependent kinase 5 (CDK5/p25)	Homo sapiens (Human)	n/a	n/a
UNPD136354	Debromohymenialdisine (DBH)	Glycogen Synthase Kinase-3
UNPD136354	Debromohymenialdisine (DBH)	Glycogen synthase kinase-3 beta (GSK3B)	Homo sapiens (Human)	n/a	n/a
UNPD136354	Debromohymenialdisine (DBH)	MEK-1	Homo sapiens	n/a	Q02750
UNPD136354	Debromohymenialdisine (DBH)	Mitogen-Activated Protein Kinase 1	Homo sapiens	n/a	P28482
UNPD136354	Debromohymenialdisine (DBH)	Mitogen-Activated Protein Kinase 1	Homo sapiens	n/a	P28482
UNPD136354	Debromohymenialdisine (DBH)	Protein kinase B (Akt 1)	Homo sapiens (human)	n/a	P31749
UNPD136354	Debromohymenialdisine (DBH)	Serine/threonine-protein kinase Chk2	Homo sapiens	n/a	O96017
UNPD136354	Debromohymenialdisine (DBH)	cAMP-Dependent Protein Kinase (PKA)	Homo sapiens (human)	n/a	P17612
UNPD12902	L-2-Amino-heptanoic acid	tRNA synthetase (IleRS)	Escherichia coli	n/a	B1XBF1 B6HZ21 B7L4E8 C4ZPV2 Q3Z5Y4
UNPD122613	N-Butyl-DNJ	Alpha-glucosidase II beta subunit	Rattus norvegicus	n/a	n/a
UNPD122613	N-Butyl-DNJ	Alpha-glucosidase II beta subunit	Rattus norvegicus	n/a	n/a
UNPD122613	N-Butyl-DNJ	Alpha-glucosidase II beta subunit	Rattus norvegicus	n/a	n/a
UNPD122613	N-Butyl-DNJ	Alpha-mannosidase 2C1	Rattus norvegicus	n/a	P21139
UNPD122613	N-Butyl-DNJ	Beta-galactosidase	Mus musculus	n/a	n/a
UNPD122613	N-Butyl-DNJ	Beta-glucosidase	Homo sapiens	n/a	Q9HCG7
UNPD122613	N-Butyl-DNJ	Beta-glucosidase	Homo sapiens	n/a	Q9HCG7
UNPD122613	N-Butyl-DNJ	Beta-glucosidase	Homo sapiens	n/a	Q9HCG7
UNPD122613	N-Butyl-DNJ	Beta-mannosidase	Bacteroides thetaiotaomicron	n/a	n/a
UNPD122613	N-Butyl-DNJ	Ceramide glucosyltransferase	Homo sapiens	n/a	Q16739
UNPD122613	N-Butyl-DNJ	Ceramide glucosyltransferase	Mus musculus	n/a	O88693
UNPD122613	N-Butyl-DNJ	Ceramide glucosyltransferase	Mus musculus	n/a	O88693
UNPD122613	N-Butyl-DNJ	Glucocerebrosidase (Acid beta-Glucosidase)	Homo sapiens	2V3D(>99%)	P04062
UNPD122613	N-Butyl-DNJ	Glucocerebrosidase (Acid beta-Glucosidase)	Homo sapiens (human)	2V3D(>99%)	P04062
UNPD122613	N-Butyl-DNJ	Glycogen debranching enzyme	Homo sapiens	n/a	P35573
UNPD122613	N-Butyl-DNJ	Lactase-glycosylceramidase	Rattus norvegicus	n/a	Q02401
UNPD122613	N-Butyl-DNJ	Lactase-phlorizin hydrolase	Homo sapiens	n/a	n/a
UNPD122613	N-Butyl-DNJ	Lysosomal alpha-glucosidase	Homo sapiens	n/a	P10253
UNPD122613	N-Butyl-DNJ	Lysosomal alpha-glucosidase	Homo sapiens	n/a	P10253
UNPD122613	N-Butyl-DNJ	Lysosomal alpha-glucosidase	Mus musculus	n/a	n/a
UNPD122613	N-Butyl-DNJ	Maltase-glucoamylase	Homo sapiens	n/a	O43451
UNPD122613	N-Butyl-DNJ	Maltase-glucoamylase	Homo sapiens	n/a	O43451
UNPD122613	N-Butyl-DNJ	Mannosidase 2 alpha 1	Rattus norvegicus	n/a	n/a
UNPD122613	N-Butyl-DNJ	Mannosidase 2 alpha 1	Rattus norvegicus	n/a	n/a
UNPD122613	N-Butyl-DNJ	Mannosidase 2
UNPD122613	N-Butyl-DNJ	Non-lysosomal glucosylceramidase	Mus musculus	n/a	Q69ZF3
UNPD122613	N-Butyl-DNJ	Sucrase-isomaltase	Homo sapiens	n/a	P14410
UNPD122613	N-Butyl-DNJ	Sucrase-isomaltase	Mus musculus	n/a	n/a
UNPD122613	N-Butyl-DNJ	Sucrase-isomaltase	Rattus norvegicus	n/a	P23739
UNPD122613	N-Butyl-DNJ	Sucrase-isomaltase	Rattus norvegicus	n/a	P23739
UNPD122613	N-Butyl-DNJ	Trehalase	Rattus norvegicus	n/a	n/a
UNPD122613	N-Butyl-DNJ	alpha-Glucosidase (alpha-Glu)	Homo sapiens (human)	n/a	n/a
UNPD133303	Mycophenolic Acid (MPA)	Inosine Monophosphate Dehydrogenase Type 1 (IMPDH1)	Homo sapiens	n/a	P20839
UNPD133303	Mycophenolic Acid (MPA)	Inosine Monophosphate Dehydrogenase Type 1 (IMPDH1)	Homo sapiens	n/a	P20839
UNPD133303	Mycophenolic Acid (MPA)	Inosine Monophosphate Dehydrogenase Type 1 (IMPDH1)	Homo sapiens	n/a	P20839
UNPD133303	Mycophenolic Acid (MPA)	Inosine Monophosphate Dehydrogenase Type 1 (IMPDH1)	Homo sapiens	n/a	P20839
UNPD133303	Mycophenolic Acid (MPA)	Inosine Monophosphate Dehydrogenase Type 1 (IMPDH1)	Homo sapiens	n/a	P20839
UNPD133303	Mycophenolic Acid (MPA)	Inosine Monophosphate Dehydrogenase Type 1 (IMPDH1)	Homo sapiens	n/a	P20839
UNPD133303	Mycophenolic Acid (MPA)	Inosine Monophosphate Dehydrogenase Type 1 (IMPDH1)	Homo sapiens	n/a	P20839
UNPD133303	Mycophenolic Acid (MPA)	Inosine Monophosphate Dehydrogenase Type 1 (IMPDH1)	Homo sapiens	n/a	P20839
UNPD133303	Mycophenolic Acid (MPA)	Inosine Monophosphate Dehydrogenase Type 1 (IMPDH1)	Homo sapiens	n/a	P20839
UNPD133303	Mycophenolic Acid (MPA)	Inosine Monophosphate Dehydrogenase Type 1 (IMPDH1)	Homo sapiens	n/a	P20839
UNPD133303	Mycophenolic Acid (MPA)	Inosine Monophosphate Dehydrogenase Type 1 (IMPDH1)	Homo sapiens (human)	n/a	P20839
UNPD133303	Mycophenolic Acid (MPA)	Inosine Monophosphate Dehydrogenase Type 1 (IMPDH1)/2 (IMPDH2)	Homo sapiens	n/a	P20839
UNPD133303	Mycophenolic Acid (MPA)	Inosine Monophosphate Dehydrogenase Type 2 (IMPDH2)	Homo sapiens	1JR1(99%)	P12268
UNPD133303	Mycophenolic Acid (MPA)	Inosine Monophosphate Dehydrogenase Type 2 (IMPDH2)	Homo sapiens	1JR1(99%)	P12268
UNPD133303	Mycophenolic Acid (MPA)	Inosine Monophosphate Dehydrogenase Type 2 (IMPDH2)	Homo sapiens	1JR1(99%)	P12268
UNPD133303	Mycophenolic Acid (MPA)	Inosine Monophosphate Dehydrogenase Type 2 (IMPDH2)	Homo sapiens	1JR1(99%)	P12268
UNPD133303	Mycophenolic Acid (MPA)	Inosine Monophosphate Dehydrogenase Type 2 (IMPDH2)	Homo sapiens	1JR1(99%)	P12268
UNPD133303	Mycophenolic Acid (MPA)	Inosine Monophosphate Dehydrogenase Type 2 (IMPDH2)	Homo sapiens	1JR1(99%)	P12268
UNPD133303	Mycophenolic Acid (MPA)	Inosine Monophosphate Dehydrogenase Type 2 (IMPDH2)	Homo sapiens	1JR1(99%)	P12268
UNPD133303	Mycophenolic Acid (MPA)	Inosine Monophosphate Dehydrogenase Type 2 (IMPDH2)	Homo sapiens	1JR1(99%)	P12268
UNPD133303	Mycophenolic Acid (MPA)	Inosine Monophosphate Dehydrogenase Type 2 (IMPDH2)	Homo sapiens	1JR1(99%)	P12268
UNPD133303	Mycophenolic Acid (MPA)	Inosine Monophosphate Dehydrogenase Type 2 (IMPDH2)	Homo sapiens	1JR1(99%)	P12268
UNPD133303	Mycophenolic Acid (MPA)	Inosine Monophosphate Dehydrogenase Type 2 (IMPDH2)	Homo sapiens	1JR1(99%)	P12268
UNPD133303	Mycophenolic Acid (MPA)	Inosine Monophosphate Dehydrogenase Type 2 (IMPDH2)	Homo sapiens	1JR1(99%)	P12268
UNPD133303	Mycophenolic Acid (MPA)	Inosine Monophosphate Dehydrogenase Type 2 (IMPDH2)	Homo sapiens	1JR1(99%)	P12268
UNPD133303	Mycophenolic Acid (MPA)	Inosine Monophosphate Dehydrogenase Type 2 (IMPDH2)	Homo sapiens	1JR1(99%)	P12268
UNPD133303	Mycophenolic Acid (MPA)	Inosine Monophosphate Dehydrogenase Type 2 (IMPDH2)	Homo sapiens	1JR1(99%)	P12268
UNPD133303	Mycophenolic Acid (MPA)	Inosine Monophosphate Dehydrogenase Type 2 (IMPDH2)	Homo sapiens	1JR1(99%)	P12268
UNPD133303	Mycophenolic Acid (MPA)	Inosine Monophosphate Dehydrogenase Type 2 (IMPDH2)	Homo sapiens	1JR1(99%)	P12268
UNPD133303	Mycophenolic Acid (MPA)	Inosine Monophosphate Dehydrogenase Type 2 (IMPDH2)	Homo sapiens (human)	1JR1(99%)	P12268
UNPD133303	Mycophenolic Acid (MPA)	Inosine Monophosphate Dehydrogenase Type 2 (IMPDH2)	Homo sapiens (human)	1JR1(99%)	P12268
UNPD133303	Mycophenolic Acid (MPA)	Peroxisome Proliferator-Activated Receptor gamma	Homo sapiens	n/a	P37231
UNPD12477	Glyoxylate	Acetate Operon Repressor (C-IclR)	Escherichia coli	n/a	P16528
UNPD12477	Glyoxylate	Acetate Operon Repressor (IclR)	Escherichia coli	n/a	P16528
UNPD12477	Glyoxylate	Glyoxylate Regulatory Protein (C-AllR)	Escherichia coli	n/a	A1A8H2 P0ACN4 P0ACN5
UNPD134557	24(R)
UNPD12988	24-ketocholesterol	Liver X Receptor alpha (LXR-alpha)	Homo sapiens (human)	n/a	Q13133
UNPD1395	cholesterol	DNA polymerase alpha subunit	Homo sapiens	n/a	P09884
UNPD1395	cholesterol	DNA polymerase beta	Rattus norvegicus	n/a	P06766
UNPD1395	cholesterol	DNA topoisomerase II alpha/beta	Homo sapiens	n/a	P11388
UNPD1395	cholesterol	Liver X Receptor alpha (LXR-alpha)	Homo sapiens (human)	n/a	Q13133
UNPD13616	Capsaicin	Cannabinoid Receptor 1	Homo sapiens (human)	n/a	Q71SP5
UNPD13616	Capsaicin	Cannabinoid Receptor 2	Homo sapiens (human)	n/a	P34972
UNPD13616	Capsaicin	Cyclooxygenase-1	Homo sapiens	n/a	P23219
UNPD13616	Capsaicin	Transient receptor potential cation channel subfamily V member 2/Transient receptor potential cation channel subfamily V member 4/Vanilloid Receptor 1 (TRPV1
UNPD13616	Capsaicin	Transient receptor potential cation channel subfamily V member 2/Transient receptor potential cation channel subfamily V member 4/Vanilloid Receptor 1 (TRPV1
UNPD13616	Capsaicin	Transient receptor potential cation channel subfamily V member 2/Transient receptor potential cation channel subfamily V member 4/Vanilloid Receptor 1 (TRPV1
UNPD13616	Capsaicin	Transient receptor potential cation channel subfamily V member 2/Transient receptor potential cation channel subfamily V member 4/Vanilloid Receptor 1 (TRPV1
UNPD13616	Capsaicin	Transient receptor potential cation channel subfamily V member 2/Transient receptor potential cation channel subfamily V member 4/Vanilloid Receptor 1 (TRPV1
UNPD13616	Capsaicin	Tyrosyl-tRNA synthetase	Homo sapiens	n/a	P54577
UNPD13616	Capsaicin	Vanilloid Receptor 1 (TRPV1
UNPD13616	Capsaicin	Vanilloid Receptor 1 (TRPV1
UNPD13616	Capsaicin	Vanilloid Receptor 1 (TRPV1
UNPD13616	Capsaicin	Vanilloid Receptor 1 (TRPV1
UNPD13616	Capsaicin	Vanilloid Receptor 1 (TRPV1
UNPD13616	Capsaicin	Vanilloid Receptor 1 (TRPV1
UNPD13616	Capsaicin	Vanilloid Receptor 1 (TRPV1
UNPD13616	Capsaicin	Vanilloid Receptor 1 (TRPV1
UNPD13616	Capsaicin	Vanilloid Receptor 1 (TRPV1
UNPD13616	Capsaicin	Vanilloid Receptor 1 (TRPV1
UNPD132710	OMP	n/a	n/a	n/a	n/a
UNPD136286	Inosine	n/a	n/a	n/a	n/a
UNPD128376	Arachidonic acid	Aromatase (CYP19)	Homo sapiens	n/a	P11511
UNPD128376	Arachidonic acid	Coagulation factor III	Homo sapiens	n/a	P13726
UNPD128376	Arachidonic acid	Cytosolic phospholipase A2 gamma	Homo sapiens	n/a	Q9UP65
UNPD128376	Arachidonic acid	Fatty Acid Amide Hydrolase	Homo sapiens	n/a	O00519
UNPD128376	Arachidonic acid	Trypsin	Sus scrofa	n/a	P00761
UNPD126199	Cocaine	Dopamine Transporter (DAT)	Homo sapiens	n/a	Q01959
UNPD126199	Cocaine	Dopamine Transporter (DAT)	Homo sapiens	n/a	Q01959
UNPD126199	Cocaine	Dopamine Transporter (DAT)	Homo sapiens	n/a	Q01959
UNPD126199	Cocaine	Dopamine Transporter (DAT)	Homo sapiens	n/a	Q01959
UNPD126199	Cocaine	Dopamine Transporter (DAT)	Homo sapiens	n/a	Q01959
UNPD126199	Cocaine	Dopamine Transporter (DAT)	Homo sapiens	n/a	Q01959
UNPD126199	Cocaine	Dopamine Transporter (DAT)	Homo sapiens	n/a	Q01959
UNPD126199	Cocaine	Dopamine Transporter (DAT)	Homo sapiens	n/a	Q01959
UNPD126199	Cocaine	Dopamine Transporter (DAT)	Homo sapiens	n/a	Q01959
UNPD126199	Cocaine	Dopamine Transporter (DAT)	Homo sapiens	n/a	Q01959
UNPD126199	Cocaine	Dopamine Transporter (DAT)	Homo sapiens	n/a	Q01959
UNPD126199	Cocaine	Dopamine Transporter (DAT)	Homo sapiens	n/a	Q01959
UNPD126199	Cocaine	Dopamine Transporter (DAT)	Homo sapiens (human)	n/a	Q01959
UNPD126199	Cocaine	Dopamine Transporter (DAT)	Homo sapiens (human)	n/a	Q01959
UNPD126199	Cocaine	Dopamine Transporter (DAT)	Rattus norvegicus	n/a	P23977
UNPD126199	Cocaine	Norepinephrine Transporter (NET)	Homo sapiens	n/a	P23975
UNPD126199	Cocaine	Norepinephrine Transporter (NET)	Homo sapiens	n/a	P23975
UNPD126199	Cocaine	Norepinephrine Transporter (NET)	Homo sapiens	n/a	P23975
UNPD126199	Cocaine	Norepinephrine Transporter (NET)	Homo sapiens	n/a	P23975
UNPD126199	Cocaine	Norepinephrine Transporter (NET)	Homo sapiens	n/a	P23975
UNPD126199	Cocaine	Norepinephrine Transporter (NET)	Homo sapiens	n/a	P23975
UNPD126199	Cocaine	Norepinephrine Transporter (NET)	Homo sapiens	n/a	P23975
UNPD126199	Cocaine	Norepinephrine Transporter (NET)	Homo sapiens	n/a	P23975
UNPD126199	Cocaine	Norepinephrine Transporter (NET)	Homo sapiens	n/a	P23975
UNPD126199	Cocaine	Norepinephrine Transporter (NET)	Homo sapiens	n/a	P23975
UNPD126199	Cocaine	Norepinephrine Transporter (NET)	Homo sapiens (human)	n/a	P23975
UNPD126199	Cocaine	Norepinephrine Transporter (NET)	Homo sapiens (human)	n/a	P23975
UNPD126199	Cocaine	Norepinephrine Transporter (NET)	Rattus norvegicus (rat)	n/a	n/a
UNPD126199	Cocaine	Serotonin Transporter (SERT)	Homo sapiens	n/a	P31645
UNPD126199	Cocaine	Serotonin Transporter (SERT)	Homo sapiens	n/a	P31645
UNPD126199	Cocaine	Serotonin Transporter (SERT)	Homo sapiens	n/a	P31645
UNPD126199	Cocaine	Serotonin Transporter (SERT)	Homo sapiens	n/a	P31645
UNPD126199	Cocaine	Serotonin Transporter (SERT)	Homo sapiens	n/a	P31645
UNPD126199	Cocaine	Serotonin Transporter (SERT)	Homo sapiens	n/a	P31645
UNPD126199	Cocaine	Serotonin Transporter (SERT)	Homo sapiens	n/a	P31645
UNPD126199	Cocaine	Serotonin Transporter (SERT)	Homo sapiens	n/a	P31645
UNPD126199	Cocaine	Serotonin Transporter (SERT)	Homo sapiens	n/a	P31645
UNPD126199	Cocaine	Serotonin Transporter (SERT)	Homo sapiens	n/a	P31645
UNPD126199	Cocaine	Serotonin Transporter (SERT)	Homo sapiens (human)	n/a	P31645
UNPD126199	Cocaine	Serotonin Transporter (SERT)	Homo sapiens (human)	n/a	P31645
UNPD126199	Cocaine	Serotonin Transporter (SERT)	Rattus norvegicus	n/a	P31652
UNPD123961	[3H]histamine	HRH1	GUINEA PIG	n/a	n/a
UNPD123961	[3H]histamine	HRH1	RAT	n/a	n/a
UNPD123961	[3H]histamine	HRH2	GUINEA PIG	n/a	n/a
UNPD123961	[3H]histamine	HRH3	GUINEA PIG	n/a	n/a
UNPD128376	[1-14C]Arachidonic acid	n/a	n/a	n/a	n/a
UNPD123961	Histamine	Histamine H3 Receptor	Homo sapiens (human)	n/a	Q9Y5N1
UNPD123961	Histamine	Histamine H4 Receptor	Homo sapiens (human)	n/a	Q9H3N8
UNPD139292	3-Epimaslinic acid
UNPD135619	Oxaloacetic acid	n/a	n/a	n/a	n/a
UNPD127678	trans-Stilbene Derivative
UNPD127678	trans-Stilbene Derivative
UNPD127678	trans-Stilbene Derivative
UNPD127678	trans-Stilbene Derivative
UNPD127678	trans-Stilbene Derivative
UNPD127678	trans-Stilbene Derivative
UNPD13704	cis-Stilbene Derivative
UNPD13704	cis-Stilbene Derivative
UNPD13704	cis-Stilbene Derivative
UNPD133227	dihydro-naphthalenone
UNPD133227	dihydro-naphthalenone
UNPD133227	dihydro-naphthalenone
UNPD133227	dihydro-naphthalenone
UNPD133227	dihydro-naphthalenone
UNPD133227	dihydro-naphthalenone
UNPD131859	Brassinin
UNPD131859	Brassinin
UNPD121169	chelerythrine	Apoptosis Regulator Bcl-2	Homo sapiens	n/a	P10415
UNPD121169	chelerythrine	Apoptosis Regulator Bcl-xL	Homo sapiens (human)	n/a	n/a
UNPD121169	chelerythrine	Apoptosis regulator Bcl-W	Homo sapiens	n/a	Q1RMX3
UNPD136414	butanoic acid
UNPD136414	butanoic acid
UNPD136414	butanoic acid
UNPD136414	butanoic acid
UNPD136414	butanoic acid
UNPD136414	butanoic acid
UNPD136414	butanoic acid
UNPD136414	butanoic acid
UNPD136414	butanoic acid
UNPD136414	butanoic acid
UNPD130798	gossypetin	Aromatase (CYP19)	Homo sapiens	n/a	P11511
UNPD130798	gossypetin	PIM-1 Kinase	Homo sapiens (human)	n/a	P11309
UNPD130798	gossypetin	Sialidase	Clostridium perfringens	n/a	P10481
UNPD125457	(S)-5
UNPD125457	(S)-5
UNPD125457	(S)-5
UNPD125457	(S)-5
UNPD125457	(S)-5
UNPD130719	Conessine analogue
UNPD130719	Conessine analogue
UNPD137462	substituted chalcone
[truncated: 15,233 more rows]
[truncated: 1 more columns]
