# Supplementary material for: Use of Natural Products as Chemical Library for Drug Discovery and Network Pharmacology
Source: PLoS One. 2013 Apr 25;8(4):e62839. doi: 10.1371/journal.pone.0062839 (PMC3636197; doi:10.1371/journal.pone.0062839)
Supplement: Table S2 — Lists computational interaction between natural products and target proteins. (XLSX) [file pone.0062839.s002.xlsx]

## Sheet: Sheet1
Table S2
List of computational interaction between natural products and target proteins
UNPD ID	Target Uniprot ID	PDB	Autodock4 score
UNPD43323	D3K0N8	3n6m	10.51
UNPD43323	O00764	3keu	12.87
UNPD108936	O00764	3keu	10.26
UNPD94175	O00764	3keu	10.14
UNPD112809	O00764	3keu	10.06
UNPD120094	O00764	3keu	9.98
UNPD78875	O00764	3keu	9.78
UNPD160297	O00764	3keu	9.77
UNPD108963	O00764	3keu	9.76
UNPD80688	O00764	3keu	9.71
UNPD114396	O00764	3keu	9.54
UNPD157212	O00764	3keu	9.51
UNPD1412	O00764	3keu	9.48
UNPD2414	O00764	3keu	9.45
UNPD176734	O00764	3keu	9.45
UNPD110477	O00764	3keu	9.44
UNPD57033	O00764	3keu	9.36
UNPD128403	O00764	3keu	9.35
UNPD119472	O00764	3keu	9.3
UNPD194973	O00764	3keu	9.3
UNPD250	O00764	3keu	9.29
UNPD108112	O00764	3keu	9.29
UNPD42541	O00764	3keu	9.27
UNPD94697	O00764	3keu	9.24
UNPD101152	O00764	3keu	9.23
UNPD38363	O00764	3keu	9.23
UNPD164144	O00764	3keu	9.21
UNPD153750	O00764	3keu	9.18
UNPD10610	O00764	3keu	9.17
UNPD152402	O00764	3keu	9.15
UNPD22629	O00764	3keu	9.14
UNPD91781	O00764	3keu	9.11
UNPD183792	O00764	3keu	9.04
UNPD150213	O00764	3keu	9.04
UNPD48440	O00764	3keu	9.01
UNPD26456	O00764	3keu	9.01
UNPD97411	O00764	3keu	9
UNPD381	O00764	3keu	9
UNPD141622	O06330	2ixc	9.93
UNPD107682	O06330	2ixc	9.92
UNPD5317	O06330	2ixc	9.6
UNPD38223	O06330	2ixc	9.34
UNPD250	O06330	2ixc	9.33
UNPD194973	O06330	2ixc	9.04
UNPD188122	O15530	1w1d	10.18
UNPD113079	O33253	1i9g	9.09
UNPD87626	O33253	1i9g	9.05
UNPD2675	O43451	3ctt	13.99
UNPD43323	O43451	3ctt	12.93
UNPD171664	O43451	3ctt	12.82
UNPD71450	O43451	3ctt	12.61
UNPD194973	O43451	3ctt	12.13
UNPD107682	O43451	3ctt	12.12
UNPD53084	O43451	3ctt	11.9
UNPD95242	O43451	3ctt	11.42
UNPD21587	O43451	3ctt	11.3
UNPD20521	O43451	3ctt	11.28
UNPD250	O43451	3ctt	11.26
UNPD193321	O43451	3ctt	11.26
UNPD171385	O43451	3ctt	11.16
UNPD119313	O43451	3ctt	11.13
UNPD22629	O43451	3ctt	11.13
UNPD100732	O43451	3ctt	11.1
UNPD137471	O43451	3ctt	11.04
UNPD123655	O43451	3ctt	11.04
UNPD170548	O43451	3ctt	11.03
UNPD16193	O43451	3ctt	11.02
UNPD196972	O43451	3ctt	10.93
UNPD121964	O43451	3ctt	10.89
UNPD21224	O43451	3ctt	10.86
UNPD56182	O43451	3ctt	10.84
UNPD41602	O43451	3ctt	10.77
UNPD41233	O43451	3ctt	10.77
UNPD176033	O43451	3ctt	10.77
UNPD138811	O43451	3ctt	10.76
UNPD70326	O43451	3ctt	10.74
UNPD145731	O43451	3ctt	10.66
UNPD160120	O43451	3ctt	10.61
UNPD134383	O43451	3ctt	10.61
UNPD154170	O43451	3ctt	10.6
UNPD127342	O43451	3ctt	10.56
UNPD141622	O43451	3ctt	10.55
UNPD140833	O43451	3ctt	10.55
UNPD181328	O43451	3ctt	10.54
UNPD52311	O43451	3ctt	10.5
UNPD45128	O43451	3ctt	10.42
UNPD41999	O43451	3ctt	10.42
UNPD195284	O43451	3ctt	10.39
UNPD78875	O43451	3ctt	10.39
UNPD179573	O43451	3ctt	10.35
UNPD63061	O43451	3ctt	10.33
UNPD18924	O43451	3ctt	10.32
UNPD19608	O43451	3ctt	10.25
UNPD59628	O43451	3ctt	10.17
UNPD155286	O43451	3ctt	10.14
UNPD141934	O43451	3ctt	10.11
UNPD115521	O43451	3ctt	10.09
UNPD30796	O43451	3ctt	10.04
UNPD79298	O43451	3ctt	10.03
UNPD91277	O43451	3ctt	10.01
UNPD135313	O43451	3ctt	10
UNPD5451	O43451	3ctt	9.99
UNPD33760	O43451	3ctt	9.98
UNPD140021	O43451	3ctt	9.98
UNPD59781	O43451	3ctt	9.97
UNPD156377	O43451	3ctt	9.95
UNPD47460	O43451	3ctt	9.89
UNPD55905	O43451	3ctt	9.89
UNPD124027	O43451	3ctt	9.85
UNPD127711	O43451	3ctt	9.77
UNPD141357	O43451	3ctt	9.7
UNPD27668	O43451	3ctt	9.7
UNPD150213	O43451	3ctt	9.69
UNPD6619	O43451	3ctt	9.69
UNPD3692	O43451	3ctt	9.65
UNPD190283	O43451	3ctt	9.65
UNPD174494	O43451	3ctt	9.65
UNPD55127	O43451	3ctt	9.65
UNPD111088	O43451	3ctt	9.65
UNPD99776	O43451	3ctt	9.61
UNPD143900	O43451	3ctt	9.6
UNPD184933	O43451	3ctt	9.55
UNPD166516	O43451	3ctt	9.55
UNPD190270	O43451	3ctt	9.54
UNPD193107	O43451	3ctt	9.54
UNPD138857	O43451	3ctt	9.47
UNPD83302	O43451	3ctt	9.44
UNPD95513	O43451	3ctt	9.44
UNPD5255	O43451	3ctt	9.41
UNPD173532	O43451	3ctt	9.4
UNPD38223	O43451	3ctt	9.4
UNPD195353	O43451	3ctt	9.38
UNPD12641	O43451	3ctt	9.36
UNPD133995	O43451	3ctt	9.34
UNPD646	O43451	3ctt	9.34
UNPD164263	O43451	3ctt	9.33
UNPD112143	O43451	3ctt	9.32
UNPD105440	O43451	3ctt	9.31
UNPD69129	O43451	3ctt	9.31
UNPD58695	O43451	3ctt	9.29
UNPD58675	O43451	3ctt	9.26
UNPD81732	O43451	3ctt	9.25
UNPD73176	O43451	3ctt	9.23
UNPD17936	O43451	3ctt	9.23
UNPD52627	O43451	3ctt	9.22
UNPD14597	O43451	3ctt	9.21
UNPD123829	O43451	3ctt	9.21
UNPD48029	O43451	3ctt	9.2
UNPD87588	O43451	3ctt	9.19
UNPD133448	O43451	3ctt	9.18
UNPD120434	O43451	3ctt	9.15
UNPD45928	O43451	3ctt	9.15
UNPD22575	O43451	3ctt	9.11
UNPD99240	O43451	3ctt	9.07
UNPD165284	O43451	3ctt	9.07
UNPD121886	O43451	3ctt	9.04
UNPD63216	O43451	3ctt	9.04
UNPD56758	O43451	3ctt	9.04
UNPD90517	O43741	2v8q	10.57
UNPD194864	O43741	2v8q	9.74
UNPD68372	O43741	2v8q	9.73
UNPD95899	O43741	2v8q	9.58
UNPD43815	O43741	2v8q	9.53
UNPD177674	O43741	2v8q	9.43
UNPD56848	O43741	2v8q	9.38
UNPD38939	O43741	2v8q	9.36
UNPD184279	O43741	2v8q	9.33
UNPD81086	O43741	2v8q	9.28
UNPD183031	O43741	2v8q	9.23
UNPD136652	O43741	2v8q	9.21
UNPD87546	O43741	2v8q	9.12
UNPD125123	O43741	2v8q	9.11
UNPD17151	O43741	2v8q	9.04
UNPD43323	O60341	2z3y	13.33
UNPD194973	O60341	2z3y	11.23
UNPD95049	O60341	2z3y	11.11
UNPD161411	O60341	2z3y	10.33
UNPD5448	O60341	2z3y	9.98
UNPD180567	O60341	2z3y	9.97
UNPD62246	O60341	2z3y	9.96
UNPD20494	O60341	2z3y	9.86
UNPD20709	O60341	2z3y	9.81
UNPD138997	O60341	2z3y	9.79
UNPD10668	O60341	2z3y	9.79
UNPD88830	O60341	2z3y	9.7
UNPD182577	O60341	2z3y	9.67
UNPD116324	O60341	2z3y	9.65
UNPD52311	O60341	2z3y	9.61
UNPD61621	O60341	2z3y	9.59
UNPD183792	O60341	2z3y	9.59
UNPD187838	O60341	2z3y	9.59
UNPD48440	O60341	2z3y	9.54
UNPD103906	O60341	2z3y	9.54
UNPD30430	O60341	2z3y	9.52
UNPD103372	O60341	2z3y	9.51
UNPD149780	O60341	2z3y	9.48
UNPD135870	O60341	2z3y	9.46
UNPD149433	O60341	2z3y	9.41
UNPD381	O60341	2z3y	9.39
UNPD172861	O60341	2z3y	9.39
UNPD181705	O60341	2z3y	9.38
UNPD127065	O60341	2z3y	9.38
UNPD2675	O60341	2z3y	9.35
UNPD85036	O60341	2z3y	9.34
UNPD184492	O60341	2z3y	9.3
UNPD46471	O60341	2z3y	9.28
UNPD190027	O60341	2z3y	9.28
UNPD28303	O60341	2z3y	9.23
UNPD178952	O60341	2z3y	9.22
UNPD20903	O60341	2z3y	9.22
UNPD131964	O60341	2z3y	9.2
UNPD42809	O60341	2z3y	9.2
UNPD10974	O60341	2z3y	9.18
UNPD26767	O60341	2z3y	9.18
UNPD130173	O60341	2z3y	9.17
UNPD30313	O60341	2z3y	9.16
UNPD39632	O60341	2z3y	9.15
UNPD100753	O60341	2z3y	9.15
UNPD139483	O60341	2z3y	9.15
UNPD115771	O60341	2z3y	9.14
UNPD61603	O60341	2z3y	9.13
UNPD142090	O60341	2z3y	9.11
UNPD122859	O60341	2z3y	9.11
UNPD189962	O60341	2z3y	9.1
UNPD31814	O60341	2z3y	9.1
UNPD97569	O60341	2z3y	9.1
UNPD24513	O60341	2z3y	9.08
UNPD196972	O60341	2z3y	9.05
UNPD96130	O60341	2z3y	9.04
UNPD73580	O60341	2z3y	9.04
UNPD125571	O60341	2z3y	9.04
UNPD173532	O60341	2z3y	9.04
UNPD123829	O60341	2z3y	9.04
UNPD155349	O60341	2z3y	9.01
UNPD141622	O60658	3ecn	10.66
UNPD107682	O60658	3ecn	10.52
UNPD29798	O60658	3ecn	10.33
UNPD80688	O60658	3ecn	10.23
UNPD190725	O60658	3ecn	10.22
UNPD115956	O60658	3ecn	10
UNPD83339	O60658	3ecn	10
UNPD85033	O60658	3ecn	9.94
UNPD43323	O60658	3ecn	9.87
UNPD162567	O60658	3ecn	9.81
UNPD194973	O60658	3ecn	9.73
UNPD15007	O60658	3ecn	9.68
UNPD70240	O60658	3ecn	9.64
UNPD50422	O60658	3ecn	9.63
UNPD30787	O60658	3ecn	9.63
UNPD34710	O60658	3ecn	9.58
UNPD38223	O60658	3ecn	9.53
UNPD14526	O60658	3ecn	9.53
UNPD40695	O60658	3ecn	9.51
UNPD5255	O60658	3ecn	9.43
UNPD72240	O60658	3ecn	9.4
UNPD117467	O60658	3ecn	9.4
UNPD26456	O60658	3ecn	9.39
UNPD82244	O60658	3ecn	9.38
UNPD151331	O60658	3ecn	9.35
UNPD150098	O60658	3ecn	9.29
UNPD45163	O60658	3ecn	9.26
UNPD115746	O60658	3ecn	9.26
UNPD15556	O60658	3ecn	9.22
UNPD56136	O60658	3ecn	9.18
UNPD72170	O60658	3ecn	9.17
UNPD185221	O60658	3ecn	9.15
UNPD22629	O60658	3ecn	9.12
UNPD192579	O60658	3ecn	9.12
UNPD108914	O60658	3ecn	9.1
UNPD170141	O60658	3ecn	9.09
UNPD63561	O60658	3ecn	9.06
UNPD160653	O60760	2cvd	9.59
UNPD39267	O60760	2cvd	9.5
UNPD2414	O60760	2cvd	9.35
UNPD115956	O60760	2cvd	9.3
UNPD15007	O60760	2cvd	9.12
UNPD57929	O60760	2cvd	9.07
UNPD152402	O60760	2cvd	9.02
UNPD26456	O70038	2je5	9.3
UNPD61603	O70038	2je5	9.12
UNPD153654	O75469	1m13	10.17
UNPD113593	O75469	1m13	10.1
UNPD190027	O75469	1m13	10.06
UNPD11103	O75469	1m13	9.86
UNPD2858	O75469	1m13	9.8
UNPD70888	O75469	1m13	9.73
UNPD81980	O75469	1m13	9.7
UNPD139005	O75469	1m13	9.68
UNPD139528	O75469	1m13	9.65
UNPD78786	O75469	1m13	9.64
UNPD37567	O75469	1m13	9.59
UNPD41118	O75469	1m13	9.59
UNPD129204	O75469	1m13	9.48
UNPD1834	O75469	1m13	9.42
UNPD90402	O75469	1m13	9.41
UNPD104703	O75469	1m13	9.38
UNPD142431	O75469	1m13	9.36
UNPD26855	O75469	1m13	9.36
UNPD58631	O75469	1m13	9.35
UNPD180807	O75469	1m13	9.33
UNPD88156	O75469	1m13	9.31
UNPD95637	O75469	1m13	9.29
UNPD12633	O75469	1m13	9.26
UNPD160549	O75469	1m13	9.22
UNPD72386	O75469	1m13	9.21
UNPD67697	O75469	1m13	9.14
UNPD146535	O75469	1m13	9.09
UNPD55769	O75469	1m13	9.07
UNPD174348	O76054	1olm	9.97
UNPD151700	O76054	1olm	9.66
UNPD159286	O76054	1olm	9.38
UNPD39174	O76054	1olm	9.26
UNPD65172	O76054	1olm	9.15
UNPD168848	O76054	1olm	9.12
UNPD125683	O76054	1olm	9.07
UNPD142591	O76054	1olm	9
UNPD26995	O76054	1olm	9
UNPD52311	O76074	3jwq	10.93
UNPD41233	O76074	3jwq	10.46
UNPD41999	O76074	3jwq	10.02
UNPD30430	O76074	3jwq	9.73
UNPD133995	O76074	3jwq	9.6
UNPD21224	O76074	3jwq	9.56
UNPD160796	O76074	3jwq	9.54
UNPD113662	O76074	3jwq	9.52
UNPD173355	O76074	3jwq	9.52
UNPD92126	O76074	3jwq	9.35
UNPD142145	O76074	3jwq	9.34
UNPD191783	O76074	3jwq	9.33
UNPD121414	O76074	3jwq	9.26
UNPD160460	O76074	3jwq	9.25
UNPD121972	O76074	3jwq	9.25
UNPD179573	O76074	3jwq	9.25
UNPD112218	O76074	3jwq	9.22
UNPD63216	O76074	3jwq	9.21
UNPD174199	O76074	3jwq	9.21
UNPD162870	O76074	3jwq	9.19
UNPD20699	O76074	3jwq	9.19
UNPD184259	O76074	3jwq	9.19
UNPD48670	O76074	3jwq	9.18
UNPD151331	O76074	3jwq	9.16
UNPD148162	O76074	3jwq	9.16
UNPD196972	O76074	3jwq	9.14
UNPD138135	O76074	3jwq	9.1
UNPD137173	O76074	3jwq	9.08
UNPD11813	O76074	3jwq	9.07
UNPD129421	O76074	3jwq	9.06
UNPD87057	O76074	3jwq	9.04
UNPD145609	O76074	3jwq	9.04
UNPD187265	O76074	3jwq	9.02
UNPD194823	O76074	3jwq	9
UNPD156250	O76083	3k3e	9
UNPD72240	O76083	3k3e	9
UNPD59416	O76083	3k3e	9.01
UNPD89514	O76083	3k3e	9.01
UNPD114988	O76083	3k3e	9.02
UNPD10914	O76083	3k3e	9.02
UNPD123222	O76083	3k3e	9.02
UNPD61707	O76083	3k3e	9.03
UNPD67685	O76083	3k3e	9.04
UNPD146495	O76083	3k3e	9.04
UNPD191985	O76083	3k3e	9.04
UNPD114973	O76083	3k3e	9.04
UNPD99351	O76083	3k3e	9.04
UNPD17288	O76083	3k3e	9.05
UNPD387	O76083	3k3e	9.05
UNPD85183	O76083	3k3e	9.05
UNPD168572	O76083	3k3e	9.05
UNPD116170	O76083	3k3e	9.05
UNPD84460	O76083	3k3e	9.06
UNPD151628	O76083	3k3e	9.07
UNPD123156	O76083	3k3e	9.07
UNPD85025	O76083	3k3e	9.07
UNPD171414	O76083	3k3e	9.07
UNPD19702	O76083	3k3e	9.07
UNPD101260	O76083	3k3e	9.07
UNPD43333	O76083	3k3e	9.08
UNPD6911	O76083	3k3e	9.08
UNPD69129	O76083	3k3e	9.09
UNPD102677	O76083	3k3e	9.09
UNPD190297	O76083	3k3e	9.09
UNPD85410	O76083	3k3e	9.09
UNPD123650	O76083	3k3e	9.09
UNPD2681	O76083	3k3e	9.1
UNPD94686	O76083	3k3e	9.1
UNPD194973	O76083	3k3e	9.1
UNPD155152	O76083	3k3e	9.1
UNPD80121	O76083	3k3e	9.1
UNPD673	O76083	3k3e	9.11
UNPD150139	O76083	3k3e	9.12
UNPD129972	O76083	3k3e	9.12
UNPD5451	O76083	3k3e	9.14
UNPD16919	O76083	3k3e	9.14
UNPD61451	O76083	3k3e	9.15
UNPD26028	O76083	3k3e	9.15
UNPD81732	O76083	3k3e	9.15
UNPD151788	O76083	3k3e	9.16
UNPD44376	O76083	3k3e	9.16
UNPD142424	O76083	3k3e	9.16
UNPD56136	O76083	3k3e	9.17
UNPD185223	O76083	3k3e	9.17
UNPD159099	O76083	3k3e	9.18
UNPD45188	O76083	3k3e	9.18
UNPD86436	O76083	3k3e	9.18
UNPD54004	O76083	3k3e	9.18
UNPD38223	O76083	3k3e	9.18
UNPD95259	O76083	3k3e	9.19
UNPD63408	O76083	3k3e	9.2
UNPD9776	O76083	3k3e	9.2
UNPD99776	O76083	3k3e	9.21
UNPD41233	O76083	3k3e	9.21
UNPD3240	O76083	3k3e	9.21
UNPD120094	O76083	3k3e	9.22
UNPD104262	O76083	3k3e	9.23
UNPD142808	O76083	3k3e	9.25
UNPD255	O76083	3k3e	9.25
UNPD81213	O76083	3k3e	9.25
UNPD80283	O76083	3k3e	9.25
UNPD195213	O76083	3k3e	9.25
UNPD38631	O76083	3k3e	9.26
UNPD65776	O76083	3k3e	9.26
UNPD54385	O76083	3k3e	9.26
UNPD71188	O76083	3k3e	9.27
UNPD57421	O76083	3k3e	9.28
UNPD110829	O76083	3k3e	9.28
UNPD158659	O76083	3k3e	9.28
UNPD155866	O76083	3k3e	9.28
UNPD59628	O76083	3k3e	9.29
UNPD153654	O76083	3k3e	9.29
UNPD31230	O76083	3k3e	9.3
UNPD179461	O76083	3k3e	9.32
UNPD646	O76083	3k3e	9.32
UNPD155146	O76083	3k3e	9.33
UNPD187838	O76083	3k3e	9.34
UNPD35656	O76083	3k3e	9.34
UNPD49336	O76083	3k3e	9.34
UNPD29798	O76083	3k3e	9.35
UNPD28989	O76083	3k3e	9.36
UNPD146328	O76083	3k3e	9.36
UNPD14526	O76083	3k3e	9.36
UNPD101334	O76083	3k3e	9.36
UNPD93771	O76083	3k3e	9.37
UNPD100107	O76083	3k3e	9.4
UNPD103118	O76083	3k3e	9.42
UNPD5255	O76083	3k3e	9.43
UNPD30860	O76083	3k3e	9.44
UNPD75970	O76083	3k3e	9.44
UNPD71027	O76083	3k3e	9.45
UNPD56027	O76083	3k3e	9.46
UNPD20521	O76083	3k3e	9.47
UNPD189772	O76083	3k3e	9.47
UNPD129237	O76083	3k3e	9.49
UNPD191783	O76083	3k3e	9.49
UNPD138857	O76083	3k3e	9.51
UNPD71307	O76083	3k3e	9.52
UNPD128239	O76083	3k3e	9.55
UNPD192408	O76083	3k3e	9.55
UNPD15556	O76083	3k3e	9.55
UNPD2546	O76083	3k3e	9.55
UNPD189962	O76083	3k3e	9.55
UNPD70326	O76083	3k3e	9.57
UNPD54281	O76083	3k3e	9.58
UNPD39363	O76083	3k3e	9.59
UNPD178591	O76083	3k3e	9.6
UNPD82896	O76083	3k3e	9.61
UNPD55905	O76083	3k3e	9.62
UNPD73868	O76083	3k3e	9.64
UNPD27864	O76083	3k3e	9.64
UNPD140312	O76083	3k3e	9.64
UNPD26880	O76083	3k3e	9.64
UNPD16951	O76083	3k3e	9.65
UNPD146534	O76083	3k3e	9.65
UNPD166981	O76083	3k3e	9.66
UNPD169259	O76083	3k3e	9.67
UNPD2375	O76083	3k3e	9.67
UNPD127945	O76083	3k3e	9.68
UNPD133315	O76083	3k3e	9.7
UNPD121972	O76083	3k3e	9.7
UNPD189127	O76083	3k3e	9.71
UNPD60019	O76083	3k3e	9.74
UNPD182577	O76083	3k3e	9.75
UNPD52627	O76083	3k3e	9.76
UNPD124766	O76083	3k3e	9.76
UNPD189655	O76083	3k3e	9.76
UNPD78805	O76083	3k3e	9.76
UNPD83240	O76083	3k3e	9.76
UNPD187357	O76083	3k3e	9.77
UNPD121954	O76083	3k3e	9.77
UNPD73176	O76083	3k3e	9.8
UNPD156627	O76083	3k3e	9.81
UNPD196972	O76083	3k3e	9.81
UNPD38352	O76083	3k3e	9.81
UNPD139556	O76083	3k3e	9.83
UNPD124027	O76083	3k3e	9.84
UNPD162567	O76083	3k3e	9.84
UNPD115289	O76083	3k3e	9.87
UNPD52971	O76083	3k3e	9.88
UNPD56355	O76083	3k3e	9.88
UNPD170141	O76083	3k3e	9.9
UNPD193321	O76083	3k3e	9.92
UNPD62246	O76083	3k3e	9.95
UNPD141622	O76083	3k3e	9.95
UNPD94748	O76083	3k3e	9.96
UNPD184259	O76083	3k3e	9.98
UNPD97591	O76083	3k3e	10
UNPD155286	O76083	3k3e	10.03
UNPD156376	O76083	3k3e	10.03
UNPD176033	O76083	3k3e	10.03
UNPD36104	O76083	3k3e	10.17
UNPD2414	O76083	3k3e	10.17
UNPD153348	O76083	3k3e	10.2
UNPD190270	O76083	3k3e	10.23
UNPD61603	O76083	3k3e	10.25
UNPD193930	O76083	3k3e	10.25
UNPD138692	O76083	3k3e	10.26
UNPD140833	O76083	3k3e	10.28
UNPD179573	O76083	3k3e	10.32
UNPD107682	O76083	3k3e	10.32
UNPD140021	O76083	3k3e	10.37
UNPD82244	O76083	3k3e	10.38
UNPD190283	O76083	3k3e	10.42
UNPD171179	O76083	3k3e	10.44
UNPD152402	O76083	3k3e	10.44
UNPD170060	O76083	3k3e	10.48
UNPD137498	O76083	3k3e	10.51
UNPD127711	O76083	3k3e	10.6
UNPD163329	O76083	3k3e	10.62
UNPD195244	O76083	3k3e	10.63
UNPD8540	O76083	3k3e	10.71
UNPD137173	O76083	3k3e	10.74
UNPD142660	O76083	3k3e	10.75
UNPD190725	O76083	3k3e	10.98
UNPD135313	O76083	3k3e	11.19
UNPD141357	O76083	3k3e	11.24
UNPD134383	O76083	3k3e	11.25
UNPD72715	O76083	3k3e	11.27
UNPD58507	O76083	3k3e	11.32
UNPD120102	O76083	3k3e	11.38
UNPD43323	O76083	3k3e	11.6
UNPD21224	O76083	3k3e	11.63
UNPD41999	O76083	3k3e	11.77
UNPD59781	O76083	3k3e	11.9
UNPD73781	O92972	3ska	10.66
UNPD142971	O92972	3ska	10.17
UNPD135963	O92972	3ska	10.06
UNPD8769	O92972	3ska	10.03
UNPD36155	O92972	3ska	9.91
UNPD39970	O92972	3ska	9.63
UNPD44686	O92972	3ska	9.5
UNPD33547	O92972	3ska	9.48
UNPD98487	O92972	3ska	9.45
UNPD42036	O92972	3ska	9.32
UNPD102652	O92972	3ska	9.31
UNPD21391	O92972	3ska	9.23
UNPD149675	O92972	3ska	9.21
UNPD84559	O92972	3ska	9.05
UNPD159032	O92972	3ska	9.04
UNPD97976	O92972	3ska	9.04
UNPD23169	O92972	3ska	9.04
UNPD159229	O92972	3ska	9
UNPD43323	O94760	3i4a	11.85
UNPD194973	O94760	3i4a	10.36
UNPD69129	O94760	3i4a	9.87
UNPD43180	O94760	3i4a	9.56
UNPD53084	O94760	3i4a	9.54
UNPD156468	O94760	3i4a	9.54
UNPD105765	O94760	3i4a	9.36
UNPD9240	O94760	3i4a	9.33
UNPD169798	O94760	3i4a	9.29
UNPD103801	O94760	3i4a	9.28
UNPD52311	O94760	3i4a	9.26
UNPD17936	O94760	3i4a	9.23
UNPD193835	O94760	3i4a	9.22
UNPD20348	O94760	3i4a	9.21
UNPD166959	O94760	3i4a	9.15
UNPD170011	O94760	3i4a	9.1
UNPD164267	O94760	3i4a	9.06
UNPD103168	O94760	3i4a	9.03
UNPD80313	O94760	3i4a	9.01
UNPD43323	P00183	2h7r	12.2
UNPD194973	P00183	2h7r	10.77
UNPD52311	P00183	2h7r	9.71
UNPD119313	P00183	2h7r	9.59
UNPD45163	P00183	2h7r	9.26
UNPD88681	P00183	2h7r	9.01
UNPD107682	P00323	1c7e	14.89
UNPD2675	P00323	1c7e	13.25
UNPD43323	P00323	1c7e	13.06
UNPD41552	P00323	1c7e	12.57
UNPD95242	P00323	1c7e	12.07
UNPD38223	P00323	1c7e	11.99
UNPD141622	P00323	1c7e	11.96
UNPD194973	P00323	1c7e	11.71
UNPD69129	P00323	1c7e	11.54
UNPD70326	P00323	1c7e	11.47
UNPD14448	P00323	1c7e	11.35
UNPD71450	P00323	1c7e	11.32
UNPD65790	P00323	1c7e	11.28
UNPD119313	P00323	1c7e	11.25
UNPD79298	P00323	1c7e	11.09
UNPD21224	P00323	1c7e	10.83
UNPD46410	P00323	1c7e	10.69
UNPD18924	P00323	1c7e	10.59
UNPD165142	P00323	1c7e	10.55
UNPD17936	P00323	1c7e	10.53
UNPD75029	P00323	1c7e	10.53
UNPD155349	P00323	1c7e	10.5
UNPD184933	P00323	1c7e	10.47
UNPD155657	P00323	1c7e	10.47
UNPD61603	P00323	1c7e	10.44
UNPD53084	P00323	1c7e	10.44
UNPD5255	P00323	1c7e	10.41
UNPD176033	P00323	1c7e	10.36
UNPD121886	P00323	1c7e	10.32
UNPD30920	P00323	1c7e	10.24
UNPD255	P00323	1c7e	10.24
UNPD141934	P00323	1c7e	10.2
UNPD21587	P00323	1c7e	10.19
UNPD56698	P00323	1c7e	10.18
UNPD99240	P00323	1c7e	10.14
UNPD56182	P00323	1c7e	10.1
UNPD16193	P00323	1c7e	10.09
UNPD22629	P00323	1c7e	10.06
UNPD111088	P00323	1c7e	10.04
UNPD47982	P00323	1c7e	10
UNPD100732	P00323	1c7e	9.93
UNPD134383	P00323	1c7e	9.93
UNPD171385	P00323	1c7e	9.93
UNPD12641	P00323	1c7e	9.92
UNPD150213	P00323	1c7e	9.92
UNPD50422	P00323	1c7e	9.89
UNPD124027	P00323	1c7e	9.85
UNPD11353	P00323	1c7e	9.77
UNPD41999	P00323	1c7e	9.73
UNPD52311	P00323	1c7e	9.69
UNPD139697	P00323	1c7e	9.69
UNPD25089	P00323	1c7e	9.69
UNPD45163	P00323	1c7e	9.68
UNPD39777	P00323	1c7e	9.66
UNPD135313	P00323	1c7e	9.65
UNPD154000	P00323	1c7e	9.64
UNPD170548	P00323	1c7e	9.56
UNPD174494	P00323	1c7e	9.54
UNPD128116	P00323	1c7e	9.54
UNPD137471	P00323	1c7e	9.43
UNPD85432	P00323	1c7e	9.41
UNPD250	P00323	1c7e	9.33
UNPD24738	P00323	1c7e	9.32
UNPD23111	P00323	1c7e	9.27
UNPD135516	P00323	1c7e	9.27
UNPD20521	P00323	1c7e	9.26
UNPD158891	P00323	1c7e	9.25
UNPD41602	P00323	1c7e	9.22
UNPD123829	P00323	1c7e	9.22
UNPD189962	P00323	1c7e	9.21
UNPD179573	P00323	1c7e	9.17
UNPD140021	P00323	1c7e	9.16
UNPD27668	P00323	1c7e	9.16
UNPD120434	P00323	1c7e	9.15
UNPD90035	P00323	1c7e	9.15
UNPD36682	P00323	1c7e	9.12
UNPD47386	P00323	1c7e	9.12
UNPD59628	P00323	1c7e	9.11
UNPD138811	P00323	1c7e	9.07
UNPD63061	P00323	1c7e	9.07
UNPD189114	P00323	1c7e	9.07
UNPD121972	P00323	1c7e	9.03
UNPD43323	P00374	2w3a	9.97
UNPD94175	P00374	2w3a	9.91
UNPD10309	P00374	2w3a	9.76
UNPD194973	P00374	2w3a	9.68
UNPD162158	P00374	2w3a	9.65
UNPD102041	P00374	2w3a	9.62
UNPD156627	P00374	2w3a	9.48
UNPD110649	P00374	2w3a	9.4
UNPD255	P00374	2w3a	9.32
UNPD72604	P00374	2w3a	9.28
UNPD61603	P00374	2w3a	9.26
UNPD24539	P00374	2w3a	9.21
UNPD69185	P00374	2w3a	9.17
UNPD83240	P00374	2w3a	9.16
UNPD381	P00374	2w3a	9.07
UNPD82790	P00374	2w3a	9.02
UNPD106132	P00374	2w3a	9.02
UNPD194973	P00390	2gh5	9.53
UNPD36921	P00390	2gh5	9.38
UNPD129237	P00439	1tg2	10.44
UNPD43323	P00439	1tg2	10.21
UNPD10309	P00439	1tg2	10.18
UNPD131058	P00439	1tg2	10.17
UNPD181849	P00439	1tg2	10.06
UNPD9156	P00439	1tg2	9.99
UNPD70980	P00439	1tg2	9.97
UNPD82201	P00439	1tg2	9.84
UNPD122351	P00439	1tg2	9.84
UNPD107682	P00439	1tg2	9.83
UNPD39248	P00439	1tg2	9.73
UNPD150206	P00439	1tg2	9.72
UNPD125735	P00439	1tg2	9.62
UNPD63326	P00439	1tg2	9.62
UNPD70022	P00439	1tg2	9.52
UNPD179166	P00439	1tg2	9.49
UNPD189655	P00439	1tg2	9.48
UNPD129573	P00439	1tg2	9.47
UNPD144519	P00439	1tg2	9.45
UNPD104580	P00439	1tg2	9.43
UNPD175839	P00439	1tg2	9.42
UNPD129204	P00439	1tg2	9.4
UNPD88715	P00439	1tg2	9.4
UNPD152402	P00439	1tg2	9.37
UNPD164144	P00439	1tg2	9.37
UNPD5255	P00439	1tg2	9.37
UNPD129716	P00439	1tg2	9.37
UNPD80688	P00439	1tg2	9.35
UNPD153360	P00439	1tg2	9.32
UNPD108936	P00439	1tg2	9.32
UNPD102599	P00439	1tg2	9.32
UNPD53985	P00439	1tg2	9.25
UNPD94697	P00439	1tg2	9.25
UNPD68780	P00439	1tg2	9.21
UNPD15007	P00439	1tg2	9.21
UNPD151400	P00439	1tg2	9.19
UNPD129360	P00439	1tg2	9.18
UNPD44703	P00439	1tg2	9.18
UNPD32158	P00439	1tg2	9.18
UNPD155938	P00439	1tg2	9.18
UNPD32099	P00439	1tg2	9.18
UNPD95513	P00439	1tg2	9.17
UNPD169315	P00439	1tg2	9.15
UNPD99348	P00439	1tg2	9.15
UNPD48829	P00439	1tg2	9.15
UNPD164319	P00439	1tg2	9.15
UNPD112218	P00439	1tg2	9.09
UNPD92567	P00439	1tg2	9.07
UNPD43003	P00439	1tg2	9.06
UNPD14945	P00439	1tg2	9.04
UNPD28042	P00439	1tg2	9.01
UNPD12206	P00439	1tg2	9.01
UNPD180895	P00439	1tg2	9
UNPD43323	P00491	3k8o	10.73
UNPD14448	P00491	3k8o	9.8
UNPD69129	P00491	3k8o	9.62
UNPD120434	P00491	3k8o	9.56
UNPD21224	P00491	3k8o	9.54
UNPD71450	P00491	3k8o	9.5
UNPD45163	P00491	3k8o	9.45
UNPD2675	P00491	3k8o	9.37
UNPD70326	P00491	3k8o	9.31
UNPD61603	P00491	3k8o	9.25
UNPD100732	P00491	3k8o	9.23
UNPD194973	P00491	3k8o	9.21
UNPD117976	P00491	3k8o	9.04
UNPD112143	P00491	3k8o	9.02
UNPD41999	P00491	3k8o	9.01
UNPD121972	P00492	1bzy	11.87
UNPD20521	P00492	1bzy	11.81
UNPD21224	P00492	1bzy	11.79
UNPD124027	P00492	1bzy	11.65
UNPD41999	P00492	1bzy	11.49
UNPD147680	P00492	1bzy	10.66
UNPD194973	P00492	1bzy	9.87
UNPD44286	P00492	1bzy	9.78
UNPD137173	P00492	1bzy	9.76
UNPD178332	P00492	1bzy	9.7
UNPD179137	P00492	1bzy	9.65
UNPD146527	P00492	1bzy	9.64
UNPD106877	P00492	1bzy	9.47
UNPD133801	P00492	1bzy	9.38
UNPD3240	P00492	1bzy	9.32
UNPD35038	P00492	1bzy	9.28
UNPD122259	P00492	1bzy	9.28
UNPD16684	P00492	1bzy	9.03
UNPD9995	P00492	1bzy	9.01
UNPD43323	P00519	2hyy	9.84
UNPD152545	P00519	2hyy	9.24
UNPD5448	P00519	2hyy	9.23
UNPD110477	P00519	2hyy	9.12
UNPD107682	P00519	2hyy	9.05
UNPD108963	P00533	1xkk	9.37
UNPD18251	P00533	1xkk	9.22
UNPD41999	P00722	1px4	12.32
UNPD2675	P00722	1px4	12.16
UNPD43323	P00722	1px4	12.05
UNPD141622	P00722	1px4	12.03
UNPD107682	P00722	1px4	11.62
UNPD176033	P00722	1px4	11.55
UNPD21224	P00722	1px4	11.48
UNPD194973	P00722	1px4	11.43
UNPD47982	P00722	1px4	11.16
UNPD112143	P00722	1px4	11.1
UNPD123655	P00722	1px4	10.97
UNPD181328	P00722	1px4	10.9
UNPD137173	P00722	1px4	10.82
UNPD190270	P00722	1px4	10.79
UNPD179573	P00722	1px4	10.76
UNPD115462	P00722	1px4	10.69
UNPD122453	P00722	1px4	10.64
UNPD121972	P00722	1px4	10.63
UNPD5255	P00722	1px4	10.58
UNPD121964	P00722	1px4	10.47
UNPD52627	P00722	1px4	10.47
UNPD69129	P00722	1px4	10.45
UNPD45128	P00722	1px4	10.42
UNPD3240	P00722	1px4	10.35
UNPD646	P00722	1px4	10.32
UNPD196972	P00722	1px4	10.31
UNPD124027	P00722	1px4	10.3
UNPD42371	P00722	1px4	10.25
UNPD38223	P00722	1px4	10.15
UNPD22629	P00722	1px4	10.14
UNPD129237	P00722	1px4	10.08
UNPD20173	P00722	1px4	10.02
UNPD190283	P00722	1px4	9.98
UNPD27668	P00722	1px4	9.98
UNPD111088	P00722	1px4	9.95
UNPD127945	P00722	1px4	9.9
UNPD155286	P00722	1px4	9.84
UNPD65737	P00722	1px4	9.8
UNPD139697	P00722	1px4	9.76
UNPD132609	P00722	1px4	9.73
UNPD102065	P00722	1px4	9.66
UNPD73176	P00722	1px4	9.66
UNPD49336	P00722	1px4	9.64
UNPD149290	P00722	1px4	9.63
UNPD101836	P00722	1px4	9.62
UNPD138857	P00722	1px4	9.62
UNPD45928	P00722	1px4	9.61
UNPD41233	P00722	1px4	9.6
UNPD82393	P00722	1px4	9.6
UNPD152615	P00722	1px4	9.49
UNPD45163	P00722	1px4	9.48
UNPD140021	P00722	1px4	9.47
UNPD146328	P00722	1px4	9.44
UNPD156376	P00722	1px4	9.43
UNPD58701	P00722	1px4	9.42
UNPD16919	P00722	1px4	9.4
UNPD137471	P00722	1px4	9.39
UNPD255	P00722	1px4	9.37
UNPD28989	P00722	1px4	9.37
UNPD31977	P00722	1px4	9.36
UNPD24674	P00722	1px4	9.35
UNPD169259	P00722	1px4	9.34
UNPD35100	P00722	1px4	9.32
UNPD24541	P00722	1px4	9.32
UNPD127418	P00722	1px4	9.31
UNPD191659	P00722	1px4	9.3
UNPD160849	P00722	1px4	9.3
UNPD170735	P00722	1px4	9.29
UNPD26880	P00722	1px4	9.27
UNPD13338	P00722	1px4	9.27
UNPD53084	P00722	1px4	9.26
UNPD179137	P00722	1px4	9.26
UNPD102677	P00722	1px4	9.26
UNPD7715	P00722	1px4	9.24
UNPD167058	P00722	1px4	9.24
UNPD133229	P00722	1px4	9.24
UNPD156250	P00722	1px4	9.21
UNPD104547	P00722	1px4	9.18
UNPD63933	P00722	1px4	9.17
UNPD158659	P00722	1px4	9.17
UNPD120126	P00722	1px4	9.15
UNPD6078	P00722	1px4	9.14
UNPD143622	P00722	1px4	9.12
UNPD138492	P00722	1px4	9.12
UNPD158974	P00722	1px4	9.12
UNPD84855	P00722	1px4	9.12
UNPD50422	P00722	1px4	9.09
UNPD123222	P00722	1px4	9.07
UNPD178332	P00722	1px4	9.06
UNPD149205	P00722	1px4	9.06
UNPD9357	P00722	1px4	9.05
UNPD39632	P00722	1px4	9.04
UNPD184933	P00722	1px4	9.04
UNPD133134	P00722	1px4	9.04
UNPD67685	P00722	1px4	9.04
UNPD70326	P00722	1px4	9.04
UNPD127761	P00722	1px4	9.02
UNPD65079	P00722	1px4	9.01
UNPD20629	P00722	1px4	9.01
UNPD41910	P00722	1px4	9
UNPD104580	P00722	1px4	9
UNPD56543	P00740	3lc3	10.12
UNPD184447	P00740	3lc3	9.45
UNPD157027	P00740	3lc3	9.41
UNPD119245	P00740	3lc3	9.32
UNPD122540	P00740	3lc3	9.09
UNPD80208	P00740	3lc3	9
UNPD4004	P00742	3m36	9.38
UNPD114320	P00742	3m36	9.08
UNPD43323	P00749	1w0z	10.28
UNPD50422	P00749	1w0z	9.65
UNPD129237	P00749	1w0z	9.43
UNPD63216	P00749	1w0z	9.2
UNPD189962	P00749	1w0z	9.07
UNPD61603	P00749	1w0z	9.07
UNPD255	P00749	1w0z	9.01
UNPD194973	P00797	3d91	10.8
UNPD43323	P00797	3d91	10.56
UNPD38223	P00797	3d91	10.44
UNPD68795	P00797	3d91	10.1
UNPD43131	P00797	3d91	9.95
UNPD190725	P00797	3d91	9.73
UNPD153711	P00797	3d91	9.72
UNPD5255	P00797	3d91	9.72
UNPD94697	P00797	3d91	9.7
UNPD79641	P00797	3d91	9.65
UNPD26456	P00797	3d91	9.48
UNPD138428	P00797	3d91	9.4
UNPD119299	P00797	3d91	9.4
UNPD122351	P00797	3d91	9.37
UNPD24539	P00797	3d91	9.33
UNPD147887	P00797	3d91	9.27
UNPD28103	P00797	3d91	9.24
UNPD96730	P00797	3d91	9.21
UNPD53879	P00797	3d91	9.21
UNPD109123	P00797	3d91	9.17
UNPD86194	P00797	3d91	9.17
UNPD131964	P00797	3d91	9.17
UNPD41602	P00797	3d91	9.14
UNPD180807	P00797	3d91	9.14
UNPD141622	P00797	3d91	9.12
UNPD93571	P00797	3d91	9.03
UNPD125631	P00797	3d91	9.03
UNPD78038	P00797	3d91	9.03
UNPD188122	P00811	3ixb	9.34
UNPD135311	P00811	3ixb	9.2
UNPD99720	P00915	3lxe	9.28
UNPD184279	P01008	3evj	10.57
UNPD159032	P01008	3evj	10.36
UNPD73781	P01008	3evj	10.28
UNPD135963	P01008	3evj	10.06
UNPD110526	P01008	3evj	9.48
UNPD23169	P01008	3evj	9.32
UNPD195271	P01008	3evj	9.3
UNPD188122	P01008	3evj	9.15
UNPD91789	P01008	3evj	9.15
UNPD31490	P01008	3evj	9.05
UNPD172597	P01008	3evj	9.02
UNPD134220	P01375	2az5	10.11
UNPD96730	P01375	2az5	9.77
UNPD93571	P01375	2az5	9.76
UNPD159229	P01375	2az5	9.74
UNPD151331	P01375	2az5	9.58
UNPD94175	P01375	2az5	9.57
UNPD26456	P01375	2az5	9.46
UNPD130602	P01375	2az5	9.4
UNPD65024	P01375	2az5	9.34
UNPD102420	P01375	2az5	9.29
UNPD94174	P01375	2az5	9.29
UNPD30809	P01375	2az5	9.25
UNPD90517	P01375	2az5	9.23
UNPD93144	P01375	2az5	9.21
UNPD98301	P01375	2az5	9.17
UNPD30751	P01375	2az5	9.16
UNPD102293	P01375	2az5	9.15
UNPD177631	P01375	2az5	9.09
UNPD50774	P01375	2az5	9.08
UNPD184672	P01375	2az5	9.04
UNPD140442	P01375	2az5	9.01
UNPD43323	P03176	1e2p	9
UNPD164144	P03366	3nu3	9.67
UNPD187818	P03366	3nu3	9.11
UNPD75032	P03366	3nu3	9.09
UNPD43323	P03369	3lzv	13.16
UNPD194973	P03369	3lzv	10.47
UNPD166516	P03369	3lzv	10.37
UNPD59628	P03369	3lzv	10.32
UNPD65790	P03369	3lzv	10.3
UNPD2675	P03369	3lzv	10.3
UNPD193321	P03369	3lzv	10.23
UNPD174494	P03369	3lzv	10.17
UNPD52311	P03369	3lzv	10.09
UNPD152402	P03369	3lzv	10.01
UNPD165590	P03369	3lzv	10
UNPD38223	P03369	3lzv	9.99
UNPD176033	P03369	3lzv	9.79
UNPD91009	P03369	3lzv	9.78
UNPD185479	P03369	3lzv	9.71
UNPD19608	P03369	3lzv	9.67
UNPD5255	P03369	3lzv	9.64
UNPD21224	P03369	3lzv	9.55
UNPD41999	P03369	3lzv	9.4
UNPD124027	P03369	3lzv	9.39
UNPD44375	P03369	3lzv	9.38
UNPD75306	P03369	3lzv	9.37
UNPD123650	P03369	3lzv	9.34
UNPD137471	P03369	3lzv	9.34
UNPD166924	P03369	3lzv	9.29
UNPD107682	P03369	3lzv	9.26
UNPD52687	P03369	3lzv	9.24
UNPD129237	P03369	3lzv	9.24
UNPD155349	P03369	3lzv	9.2
UNPD45163	P03369	3lzv	9.18
UNPD71654	P03369	3lzv	9.15
UNPD78875	P03369	3lzv	9.14
UNPD141357	P03369	3lzv	9.14
UNPD141934	P03369	3lzv	9.11
UNPD37066	P03369	3lzv	9.04
UNPD129006	P03437	3eym	10.71
UNPD12865	P03437	3eym	9.72
UNPD93144	P03437	3eym	9.42
UNPD126951	P03437	3eym	9.39
UNPD16182	P03437	3eym	9.37
UNPD142138	P03437	3eym	9.33
UNPD72478	P03437	3eym	9.32
UNPD43323	P03437	3eym	9.21
UNPD42036	P03437	3eym	9.1
UNPD2753	P03437	3eym	9.04
UNPD71188	P03956	966c	10.47
UNPD95141	P03956	966c	9.98
UNPD91781	P03956	966c	9.98
UNPD41037	P03956	966c	9.94
UNPD29077	P03956	966c	9.92
UNPD160487	P03956	966c	9.91
UNPD156360	P03956	966c	9.67
UNPD159266	P03956	966c	9.62
UNPD124766	P03956	966c	9.59
UNPD45682	P03956	966c	9.57
UNPD125591	P03956	966c	9.56
UNPD194730	P03956	966c	9.52
UNPD34448	P03956	966c	9.45
UNPD156376	P03956	966c	9.4
UNPD43131	P03956	966c	9.38
UNPD161832	P03956	966c	9.37
UNPD71829	P03956	966c	9.37
UNPD154938	P03956	966c	9.34
UNPD197080	P03956	966c	9.32
UNPD32389	P03956	966c	9.32
UNPD73758	P03956	966c	9.3
UNPD141622	P03956	966c	9.29
UNPD81909	P03956	966c	9.29
UNPD148481	P03956	966c	9.27
UNPD171409	P03956	966c	9.26
UNPD176935	P03956	966c	9.24
UNPD37435	P03956	966c	9.23
UNPD29955	P03956	966c	9.21
UNPD77707	P03956	966c	9.2
UNPD49690	P03956	966c	9.18
UNPD178251	P03956	966c	9.18
UNPD145485	P03956	966c	9.18
UNPD102063	P03956	966c	9.17
UNPD111737	P03956	966c	9.15
UNPD182070	P03956	966c	9.14
UNPD108819	P03956	966c	9.13
UNPD35728	P03956	966c	9.12
UNPD28505	P03956	966c	9.1
UNPD42716	P03956	966c	9.1
UNPD190976	P03956	966c	9.09
UNPD132926	P03956	966c	9.09
UNPD45848	P03956	966c	9.09
UNPD113436	P03956	966c	9.05
UNPD178564	P03956	966c	9.04
UNPD116548	P03956	966c	9.04
UNPD86303	P03956	966c	9.03
UNPD5013	P03956	966c	9.03
UNPD167716	P03956	966c	9.02
UNPD93225	P03956	966c	9.01
UNPD52925	P03956	966c	9.01
UNPD147808	P03956	966c	9.01
UNPD107682	P04015	1r6n	9.87
UNPD94175	P04015	1r6n	9.24
UNPD43323	P04191	3ar2	12.4
UNPD17936	P04191	3ar2	11.02
UNPD21224	P04191	3ar2	10.46
UNPD123655	P04191	3ar2	10.44
UNPD79298	P04191	3ar2	10.25
UNPD138857	P04191	3ar2	9.94
UNPD176033	P04191	3ar2	9.78
UNPD155286	P04191	3ar2	9.68
UNPD21587	P04191	3ar2	9.67
UNPD41999	P04191	3ar2	9.64
UNPD139556	P04191	3ar2	9.63
UNPD73176	P04191	3ar2	9.61
UNPD190270	P04191	3ar2	9.59
UNPD59628	P04191	3ar2	9.59
UNPD135516	P04191	3ar2	9.56
UNPD140021	P04191	3ar2	9.52
UNPD91277	P04191	3ar2	9.48
UNPD90035	P04191	3ar2	9.38
UNPD189962	P04191	3ar2	9.36
UNPD41233	P04191	3ar2	9.32
UNPD179573	P04191	3ar2	9.32
UNPD65790	P04191	3ar2	9.3
UNPD121964	P04191	3ar2	9.22
UNPD117976	P04191	3ar2	9.19
UNPD45128	P04191	3ar2	9.15
UNPD170548	P04191	3ar2	9.12
UNPD29724	P04191	3ar2	9.11
UNPD41602	P04191	3ar2	9.08
UNPD143900	P04191	3ar2	9.01
UNPD43323	P04746	1xdo	9.59
UNPD156250	P04746	1xdo	9.56
UNPD40695	P04746	1xdo	9.35
UNPD90931	P04746	1xdo	9.28
UNPD38223	P04746	1xdo	9.26
UNPD92756	P04746	1xdo	9.26
UNPD172656	P04746	1xdo	9.17
UNPD85088	P04746	1xdo	9.14
UNPD129237	P04746	1xdo	9.1
UNPD94175	P04746	1xdo	9.04
UNPD83771	P04818	3ejl	9.03
UNPD21224	P04825	2zxg	11.74
UNPD119313	P04825	2zxg	11.38
UNPD41999	P04825	2zxg	11
UNPD174494	P04825	2zxg	10.87
UNPD70326	P04825	2zxg	10.75
UNPD95242	P04825	2zxg	10.7
UNPD194973	P04825	2zxg	10.67
UNPD43323	P04825	2zxg	10.58
UNPD165142	P04825	2zxg	10.55
UNPD92756	P04825	2zxg	10.47
UNPD61603	P04825	2zxg	10.4
UNPD103118	P04825	2zxg	10.39
UNPD121504	P04825	2zxg	10.38
UNPD155349	P04825	2zxg	10.38
UNPD82244	P04825	2zxg	10.37
UNPD121972	P04825	2zxg	10.32
UNPD121964	P04825	2zxg	10.32
UNPD137471	P04825	2zxg	10.28
UNPD99776	P04825	2zxg	10.25
UNPD82896	P04825	2zxg	10.24
UNPD97776	P04825	2zxg	10.14
UNPD25089	P04825	2zxg	10.11
UNPD71450	P04825	2zxg	10.03
UNPD147680	P04825	2zxg	9.98
UNPD144923	P04825	2zxg	9.96
UNPD3240	P04825	2zxg	9.95
UNPD60092	P04825	2zxg	9.95
UNPD2675	P04825	2zxg	9.92
UNPD44292	P04825	2zxg	9.91
UNPD112143	P04825	2zxg	9.86
UNPD20521	P04825	2zxg	9.84
UNPD41602	P04825	2zxg	9.82
UNPD142087	P04825	2zxg	9.81
UNPD180037	P04825	2zxg	9.79
UNPD73176	P04825	2zxg	9.7
UNPD55127	P04825	2zxg	9.69
UNPD7461	P04825	2zxg	9.66
UNPD94175	P04825	2zxg	9.66
UNPD63408	P04825	2zxg	9.66
UNPD3329	P04825	2zxg	9.66
UNPD95513	P04825	2zxg	9.65
UNPD181328	P04825	2zxg	9.65
UNPD21587	P04825	2zxg	9.62
UNPD129716	P04825	2zxg	9.59
UNPD182322	P04825	2zxg	9.56
UNPD117304	P04825	2zxg	9.56
UNPD28713	P04825	2zxg	9.52
UNPD137173	P04825	2zxg	9.52
UNPD41233	P04825	2zxg	9.51
UNPD137444	P04825	2zxg	9.48
UNPD77950	P04825	2zxg	9.47
UNPD171090	P04825	2zxg	9.47
UNPD16951	P04825	2zxg	9.47
UNPD26490	P04825	2zxg	9.46
UNPD142155	P04825	2zxg	9.46
UNPD80688	P04825	2zxg	9.46
UNPD107912	P04825	2zxg	9.45
UNPD71188	P04825	2zxg	9.45
UNPD93771	P04825	2zxg	9.43
UNPD48029	P04825	2zxg	9.43
UNPD93920	P04825	2zxg	9.42
UNPD18924	P04825	2zxg	9.42
UNPD121886	P04825	2zxg	9.42
UNPD110266	P04825	2zxg	9.42
UNPD8889	P04825	2zxg	9.42
UNPD140312	P04825	2zxg	9.41
UNPD151788	P04825	2zxg	9.39
UNPD26356	P04825	2zxg	9.38
UNPD155524	P04825	2zxg	9.37
UNPD96509	P04825	2zxg	9.37
UNPD81732	P04825	2zxg	9.36
UNPD24738	P04825	2zxg	9.36
UNPD56698	P04825	2zxg	9.35
UNPD163982	P04825	2zxg	9.34
UNPD179573	P04825	2zxg	9.34
UNPD63645	P04825	2zxg	9.34
UNPD22629	P04825	2zxg	9.34
UNPD101744	P04825	2zxg	9.33
UNPD17936	P04825	2zxg	9.33
UNPD138692	P04825	2zxg	9.32
UNPD79298	P04825	2zxg	9.32
UNPD124027	P04825	2zxg	9.31
UNPD100373	P04825	2zxg	9.3
UNPD120094	P04825	2zxg	9.3
UNPD138733	P04825	2zxg	9.26
UNPD162395	P04825	2zxg	9.26
UNPD129237	P04825	2zxg	9.26
UNPD120434	P04825	2zxg	9.25
UNPD59628	P04825	2zxg	9.25
UNPD27864	P04825	2zxg	9.24
UNPD101836	P04825	2zxg	9.24
UNPD94748	P04825	2zxg	9.22
UNPD176033	P04825	2zxg	9.21
UNPD12656	P04825	2zxg	9.21
UNPD196998	P04825	2zxg	9.21
UNPD36392	P04825	2zxg	9.2
UNPD112412	P04825	2zxg	9.2
UNPD75682	P04825	2zxg	9.19
UNPD85025	P04825	2zxg	9.19
UNPD139556	P04825	2zxg	9.19
UNPD141357	P04825	2zxg	9.19
UNPD166981	P04825	2zxg	9.18
UNPD139912	P04825	2zxg	9.18
UNPD183792	P04825	2zxg	9.18
UNPD18177	P04825	2zxg	9.18
UNPD250	P04825	2zxg	9.17
UNPD75440	P04825	2zxg	9.17
UNPD103533	P04825	2zxg	9.16
UNPD181546	P04825	2zxg	9.16
UNPD79451	P04825	2zxg	9.15
UNPD96317	P04825	2zxg	9.15
UNPD82393	P04825	2zxg	9.14
UNPD127711	P04825	2zxg	9.13
UNPD110829	P04825	2zxg	9.12
UNPD184933	P04825	2zxg	9.1
UNPD20548	P04825	2zxg	9.1
UNPD163339	P04825	2zxg	9.1
UNPD195438	P04825	2zxg	9.09
UNPD99240	P04825	2zxg	9.07
UNPD181331	P04825	2zxg	9.07
UNPD57114	P04825	2zxg	9.07
UNPD194196	P04825	2zxg	9.07
UNPD18609	P04825	2zxg	9.07
UNPD131554	P04825	2zxg	9.06
UNPD142660	P04825	2zxg	9.05
UNPD11491	P04825	2zxg	9.05
UNPD171385	P04825	2zxg	9.05
UNPD114973	P04825	2zxg	9.04
UNPD180663	P04825	2zxg	9.04
UNPD184259	P04825	2zxg	9.04
UNPD98432	P04825	2zxg	9.03
UNPD136201	P04825	2zxg	9.02
UNPD52311	P04825	2zxg	9.02
UNPD129972	P04825	2zxg	9.02
UNPD166516	P04825	2zxg	9.02
UNPD184492	P04825	2zxg	9.01
UNPD67803	P04825	2zxg	9.01
UNPD123655	P04825	2zxg	9.01
UNPD83578	P04825	2zxg	9.01
UNPD76398	P04825	2zxg	9
UNPD91878	P04825	2zxg	9
UNPD65079	P04825	2zxg	9
UNPD107682	P05024	3kdp	9.11
UNPD56848	P05089	3f80	9.08
UNPD80811	P05177	2hi4	11.71
UNPD78786	P05177	2hi4	11.16
UNPD84220	P05177	2hi4	10.92
UNPD70025	P05177	2hi4	10.51
UNPD154973	P05177	2hi4	10.44
UNPD140679	P05177	2hi4	10.43
UNPD126801	P05177	2hi4	10.3
UNPD128061	P05177	2hi4	10.11
UNPD17830	P05177	2hi4	10.05
UNPD92567	P05177	2hi4	10.03
UNPD138350	P05177	2hi4	9.95
UNPD84090	P05177	2hi4	9.81
UNPD50882	P05177	2hi4	9.73
UNPD16172	P05177	2hi4	9.7
UNPD3964	P05177	2hi4	9.69
UNPD108972	P05177	2hi4	9.67
UNPD69502	P05177	2hi4	9.63
UNPD70277	P05177	2hi4	9.55
UNPD129245	P05177	2hi4	9.52
UNPD102342	P05177	2hi4	9.41
UNPD13777	P05177	2hi4	9.37
UNPD156559	P05177	2hi4	9.36
UNPD103534	P05177	2hi4	9.34
UNPD94416	P05177	2hi4	9.34
UNPD171725	P05177	2hi4	9.33
UNPD82790	P05177	2hi4	9.29
UNPD196010	P05177	2hi4	9.18
UNPD123682	P05177	2hi4	9.18
UNPD4568	P05177	2hi4	9.14
UNPD18545	P05177	2hi4	9.11
UNPD179854	P05177	2hi4	9.09
UNPD48801	P05177	2hi4	9.06
UNPD47616	P05177	2hi4	9.05
UNPD150338	P05181	3e6i	11.74
UNPD92072	P05181	3e6i	11.6
UNPD188481	P05181	3e6i	11.41
UNPD16629	P05181	3e6i	10.83
UNPD145204	P05181	3e6i	10.72
UNPD51020	P05181	3e6i	10.64
UNPD56136	P05181	3e6i	10.62
UNPD160672	P05181	3e6i	10.4
UNPD154973	P05181	3e6i	10.16
UNPD6694	P05181	3e6i	10.11
UNPD120732	P05181	3e6i	9.89
UNPD149064	P05181	3e6i	9.76
UNPD76639	P05181	3e6i	9.68
UNPD72061	P05181	3e6i	9.67
UNPD33211	P05181	3e6i	9.62
UNPD167692	P05181	3e6i	9.53
UNPD138350	P05181	3e6i	9.52
UNPD60181	P05181	3e6i	9.42
UNPD70277	P05181	3e6i	9.35
UNPD130939	P05181	3e6i	9.34
UNPD183031	P05181	3e6i	9.32
UNPD98277	P05181	3e6i	9.28
UNPD2209	P05181	3e6i	9.18
UNPD42210	P05181	3e6i	9.16
UNPD35977	P05181	3e6i	9.15
UNPD60250	P05181	3e6i	9.06
UNPD20935	P05181	3e6i	9.03
UNPD43323	P05771	2i0e	12.03
UNPD194973	P05771	2i0e	10.53
UNPD45163	P05771	2i0e	10.51
UNPD107682	P05771	2i0e	10.42
UNPD69129	P05771	2i0e	9.9
UNPD95242	P05771	2i0e	9.89
UNPD56182	P05771	2i0e	9.71
UNPD79298	P05771	2i0e	9.45
UNPD47982	P05771	2i0e	9.43
UNPD141622	P05771	2i0e	9.33
UNPD165142	P05771	2i0e	9.27
UNPD33774	P05771	2i0e	9.26
UNPD150883	P05771	2i0e	9.23
UNPD151331	P05771	2i0e	9.19
UNPD183792	P05771	2i0e	9.19
UNPD56698	P05771	2i0e	9.17
UNPD72604	P05771	2i0e	9.14
UNPD61603	P05771	2i0e	9.1
UNPD180454	P05771	2i0e	9.08
UNPD65790	P05771	2i0e	9.05
UNPD162790	P05771	2i0e	9.02
UNPD152402	P06213	3ekn	9.52
UNPD2209	P06213	3ekn	9.17
UNPD43323	P06239	3ac1	10.21
UNPD162158	P06241	2dq7	9.39
UNPD18545	P06241	2dq7	9.02
UNPD94697	P06241	2dq7	9.02
UNPD155866	P06241	2dq7	9.01
UNPD177766	P06401	2w8y	10.16
UNPD107682	P06737	3dd1	10.14
UNPD61603	P06737	3dd1	10.04
UNPD129237	P06737	3dd1	9.6
UNPD56136	P06737	3dd1	9.58
UNPD43323	P06737	3dd1	9.4
UNPD77095	P06737	3dd1	9.22
UNPD27525	P06737	3dd1	9.08
UNPD26456	P06737	3dd1	9.04
UNPD123738	P06737	3dd1	9.04
UNPD52421	P06737	3dd1	9.01
UNPD29838	P06746	3isd	9.48
UNPD108963	P06746	3isd	9.27
UNPD79641	P06746	3isd	9.08
UNPD194973	P07195	1t2f	9.72
UNPD43815	P07195	1t2f	9.53
UNPD191500	P07195	1t2f	9.16
UNPD50882	P07333	3dpk	9.24
UNPD82790	P07333	3dpk	9.02
UNPD61380	P07550	3ny8	9.99
UNPD184856	P07550	3ny8	9.76
UNPD145593	P07550	3ny8	9.68
UNPD153268	P07550	3ny8	9.53
UNPD173669	P07550	3ny8	9.45
UNPD109201	P07550	3ny8	9.37
UNPD191351	P07550	3ny8	9.22
UNPD102136	P07550	3ny8	9.16
UNPD32389	P07550	3ny8	9.05
UNPD119313	P07711	3h89	12.18
UNPD95242	P07711	3h89	11.91
UNPD107682	P07711	3h89	11.49
UNPD52311	P07711	3h89	11.24
UNPD160120	P07711	3h89	11.11
UNPD71450	P07711	3h89	11.1
UNPD185479	P07711	3h89	11.02
UNPD38223	P07711	3h89	10.98
UNPD43323	P07711	3h89	10.84
UNPD12641	P07711	3h89	10.82
UNPD141622	P07711	3h89	10.72
UNPD143900	P07711	3h89	10.65
UNPD124593	P07711	3h89	10.62
UNPD22629	P07711	3h89	10.62
UNPD41999	P07711	3h89	10.53
UNPD63216	P07711	3h89	10.46
UNPD8071	P07711	3h89	10.39
UNPD21224	P07711	3h89	10.24
UNPD50422	P07711	3h89	10.12
UNPD59781	P07711	3h89	10.09
UNPD127342	P07711	3h89	10.07
UNPD90035	P07711	3h89	10.05
UNPD2675	P07711	3h89	10.01
UNPD45163	P07711	3h89	9.98
UNPD154170	P07711	3h89	9.93
UNPD195284	P07711	3h89	9.92
UNPD193107	P07711	3h89	9.92
UNPD190270	P07711	3h89	9.88
UNPD55127	P07711	3h89	9.87
UNPD194973	P07711	3h89	9.86
UNPD25089	P07711	3h89	9.84
UNPD16193	P07711	3h89	9.76
UNPD47982	P07711	3h89	9.74
UNPD78875	P07711	3h89	9.74
UNPD63061	P07711	3h89	9.71
UNPD154000	P07711	3h89	9.7
UNPD121964	P07711	3h89	9.69
UNPD141934	P07711	3h89	9.68
UNPD123655	P07711	3h89	9.63
UNPD17936	P07711	3h89	9.62
UNPD121972	P07711	3h89	9.61
UNPD112412	P07711	3h89	9.59
UNPD24738	P07711	3h89	9.57
UNPD69129	P07711	3h89	9.54
UNPD250	P07711	3h89	9.52
UNPD89903	P07711	3h89	9.51
UNPD65790	P07711	3h89	9.46
UNPD48029	P07711	3h89	9.46
UNPD176033	P07711	3h89	9.45
UNPD134383	P07711	3h89	9.45
UNPD178330	P07711	3h89	9.43
UNPD124027	P07711	3h89	9.42
UNPD55905	P07711	3h89	9.4
UNPD33774	P07711	3h89	9.38
UNPD56182	P07711	3h89	9.29
UNPD133995	P07711	3h89	9.27
UNPD53084	P07711	3h89	9.26
UNPD5451	P07711	3h89	9.25
UNPD5255	P07711	3h89	9.18
UNPD70326	P07711	3h89	9.18
UNPD56698	P07711	3h89	9.18
UNPD123829	P07711	3h89	9.18
UNPD135516	P07711	3h89	9.12
UNPD45928	P07711	3h89	9.08
UNPD174494	P07711	3h89	9.07
UNPD19608	P07711	3h89	9.07
UNPD115289	P07711	3h89	9.07
UNPD82125	P07711	3h89	9.06
UNPD79298	P07711	3h89	9.05
UNPD42809	P07711	3h89	9.05
UNPD41602	P07711	3h89	9.02
UNPD43323	P07900	3hek	10.53
UNPD194973	P07900	3hek	9.76
UNPD181328	P07900	3hek	9.73
UNPD27844	P07900	3hek	9.51
UNPD121972	P07900	3hek	9.37
UNPD24539	P07900	3hek	9.23
UNPD21587	P07900	3hek	9.21
UNPD112143	P07900	3hek	9.15
UNPD75905	P07900	3hek	9.15
UNPD147316	P08069	3i81	9.11
UNPD103077	P08069	3i81	9.11
UNPD90931	P08235	2oax	9.64
UNPD194973	P08235	2oax	9.58
UNPD153755	P08235	2oax	9.51
UNPD128562	P08235	2oax	9.43
UNPD178468	P08235	2oax	9.07
UNPD2675	P08235	2oax	9.04
UNPD194973	P08244	1eix	10.03
UNPD114320	P08246	1b0f	9.02
UNPD43323	P08254	1b3d	10.13
UNPD190645	P08254	1b3d	10.09
UNPD70326	P08254	1b3d	10.02
UNPD45188	P08254	1b3d	10.02
UNPD141622	P08254	1b3d	9.9
UNPD155317	P08254	1b3d	9.87
UNPD137604	P08254	1b3d	9.85
UNPD195107	P08254	1b3d	9.84
UNPD128039	P08254	1b3d	9.81
UNPD23814	P08254	1b3d	9.76
UNPD157212	P08254	1b3d	9.75
UNPD183792	P08254	1b3d	9.74
UNPD101205	P08254	1b3d	9.7
UNPD133061	P08254	1b3d	9.67
UNPD112143	P08254	1b3d	9.65
UNPD78079	P08254	1b3d	9.6
UNPD107682	P08254	1b3d	9.59
UNPD84697	P08254	1b3d	9.59
UNPD93225	P08254	1b3d	9.54
UNPD17404	P08254	1b3d	9.53
UNPD38223	P08254	1b3d	9.5
UNPD34842	P08254	1b3d	9.49
UNPD154905	P08254	1b3d	9.49
UNPD171082	P08254	1b3d	9.48
UNPD67413	P08254	1b3d	9.48
UNPD164082	P08254	1b3d	9.45
UNPD108112	P08254	1b3d	9.44
UNPD27668	P08254	1b3d	9.41
UNPD97333	P08254	1b3d	9.4
UNPD131966	P08254	1b3d	9.4
UNPD137919	P08254	1b3d	9.4
UNPD194973	P08254	1b3d	9.39
UNPD51359	P08254	1b3d	9.38
UNPD147684	P08254	1b3d	9.37
UNPD193584	P08254	1b3d	9.36
UNPD112708	P08254	1b3d	9.35
UNPD119729	P08254	1b3d	9.32
UNPD111022	P08254	1b3d	9.3
UNPD129237	P08254	1b3d	9.3
UNPD152390	P08254	1b3d	9.29
UNPD51048	P08254	1b3d	9.27
UNPD57672	P08254	1b3d	9.24
UNPD30430	P08254	1b3d	9.23
UNPD81732	P08254	1b3d	9.23
UNPD137923	P08254	1b3d	9.23
UNPD49631	P08254	1b3d	9.22
UNPD17851	P08254	1b3d	9.22
UNPD143958	P08254	1b3d	9.22
UNPD128060	P08254	1b3d	9.21
UNPD160120	P08254	1b3d	9.2
UNPD50422	P08254	1b3d	9.19
UNPD149501	P08254	1b3d	9.18
UNPD173313	P08254	1b3d	9.18
UNPD162177	P08254	1b3d	9.18
UNPD68492	P08254	1b3d	9.17
UNPD21224	P08254	1b3d	9.16
UNPD133062	P08254	1b3d	9.15
UNPD78768	P08254	1b3d	9.14
UNPD56291	P08254	1b3d	9.13
UNPD57073	P08254	1b3d	9.12
UNPD176779	P08254	1b3d	9.11
UNPD192440	P08254	1b3d	9.1
UNPD92003	P08254	1b3d	9.1
UNPD141780	P08254	1b3d	9.09
UNPD63561	P08254	1b3d	9.09
UNPD11205	P08254	1b3d	9.09
UNPD138428	P08254	1b3d	9.09
UNPD309	P08254	1b3d	9.09
UNPD59781	P08254	1b3d	9.08
UNPD73910	P08254	1b3d	9.07
UNPD70870	P08254	1b3d	9.07
UNPD29481	P08254	1b3d	9.06
UNPD166585	P08254	1b3d	9.06
UNPD95370	P08254	1b3d	9.04
UNPD9812	P08254	1b3d	9.04
UNPD20994	P08254	1b3d	9.04
UNPD45085	P08254	1b3d	9.04
UNPD107926	P08254	1b3d	9.04
UNPD329	P08254	1b3d	9.04
UNPD5376	P08254	1b3d	9.03
UNPD85434	P08254	1b3d	9.02
UNPD67	P08254	1b3d	9.01
UNPD59628	P08254	1b3d	9.01
UNPD70565	P08254	1b3d	9
UNPD110589	P08254	1b3d	9
UNPD145147	P08263	3l0h	9.26
UNPD4724	P08263	3l0h	9.13
UNPD114320	P08263	3l0h	9.1
UNPD192402	P08373	1mbb	9.67
UNPD118179	P08373	1mbb	9.04
UNPD43323	P08473	1r1h	10.75
UNPD50422	P08473	1r1h	10.33
UNPD103906	P08473	1r1h	9.18
UNPD194973	P08473	1r1h	9.03
UNPD183792	P08473	1r1h	9
UNPD43323	P08514	2vc2	12.41
UNPD194973	P08514	2vc2	11.85
UNPD79298	P08514	2vc2	11.6
UNPD95242	P08514	2vc2	11.59
UNPD5255	P08514	2vc2	11.46
UNPD141622	P08514	2vc2	11.16
UNPD41999	P08514	2vc2	11.05
UNPD21224	P08514	2vc2	10.99
UNPD24674	P08514	2vc2	10.99
UNPD107682	P08514	2vc2	10.92
UNPD45163	P08514	2vc2	10.79
UNPD14448	P08514	2vc2	10.79
UNPD155349	P08514	2vc2	10.71
UNPD123655	P08514	2vc2	10.58
UNPD171664	P08514	2vc2	10.55
UNPD135313	P08514	2vc2	10.49
UNPD148455	P08514	2vc2	10.46
UNPD255	P08514	2vc2	10.42
UNPD30796	P08514	2vc2	10.37
UNPD166516	P08514	2vc2	10.36
UNPD121964	P08514	2vc2	10.28
UNPD71450	P08514	2vc2	10.15
UNPD29724	P08514	2vc2	10.14
UNPD41602	P08514	2vc2	10.13
UNPD150213	P08514	2vc2	10.09
UNPD27668	P08514	2vc2	10.09
UNPD80070	P08514	2vc2	10.08
UNPD140021	P08514	2vc2	10.07
UNPD124593	P08514	2vc2	10.07
UNPD21587	P08514	2vc2	10.06
UNPD22629	P08514	2vc2	10.05
UNPD138692	P08514	2vc2	10.02
UNPD63216	P08514	2vc2	9.98
UNPD2675	P08514	2vc2	9.96
UNPD19608	P08514	2vc2	9.95
UNPD69129	P08514	2vc2	9.95
UNPD193321	P08514	2vc2	9.94
UNPD179573	P08514	2vc2	9.94
UNPD100972	P08514	2vc2	9.93
UNPD195284	P08514	2vc2	9.93
UNPD37355	P08514	2vc2	9.93
UNPD193107	P08514	2vc2	9.93
UNPD12641	P08514	2vc2	9.92
UNPD120094	P08514	2vc2	9.91
UNPD63061	P08514	2vc2	9.9
UNPD20521	P08514	2vc2	9.87
UNPD176033	P08514	2vc2	9.87
UNPD80688	P08514	2vc2	9.87
UNPD165142	P08514	2vc2	9.84
UNPD45128	P08514	2vc2	9.84
UNPD121972	P08514	2vc2	9.83
UNPD100732	P08514	2vc2	9.77
UNPD17936	P08514	2vc2	9.76
UNPD54681	P08514	2vc2	9.75
UNPD38223	P08514	2vc2	9.74
UNPD133995	P08514	2vc2	9.74
UNPD47982	P08514	2vc2	9.73
UNPD61603	P08514	2vc2	9.73
UNPD55905	P08514	2vc2	9.73
UNPD124027	P08514	2vc2	9.68
UNPD75029	P08514	2vc2	9.65
UNPD170060	P08514	2vc2	9.62
UNPD250	P08514	2vc2	9.61
UNPD59628	P08514	2vc2	9.59
UNPD194823	P08514	2vc2	9.58
UNPD141357	P08514	2vc2	9.56
UNPD196972	P08514	2vc2	9.55
UNPD27844	P08514	2vc2	9.55
UNPD171385	P08514	2vc2	9.51
UNPD155286	P08514	2vc2	9.43
UNPD137471	P08514	2vc2	9.42
UNPD22575	P08514	2vc2	9.4
UNPD91277	P08514	2vc2	9.39
UNPD134383	P08514	2vc2	9.34
UNPD41233	P08514	2vc2	9.31
UNPD174245	P08514	2vc2	9.29
UNPD71307	P08514	2vc2	9.29
UNPD39777	P08514	2vc2	9.28
UNPD56182	P08514	2vc2	9.26
UNPD16919	P08514	2vc2	9.26
UNPD50422	P08514	2vc2	9.25
UNPD143900	P08514	2vc2	9.24
UNPD30920	P08514	2vc2	9.23
UNPD147680	P08514	2vc2	9.23
UNPD99776	P08514	2vc2	9.23
UNPD70354	P08514	2vc2	9.21
UNPD22475	P08514	2vc2	9.21
UNPD169210	P08514	2vc2	9.18
UNPD16193	P08514	2vc2	9.18
UNPD181328	P08514	2vc2	9.18
UNPD4272	P08514	2vc2	9.17
UNPD117976	P08514	2vc2	9.16
UNPD65790	P08514	2vc2	9.15
UNPD103531	P08514	2vc2	9.15
UNPD174494	P08514	2vc2	9.15
UNPD127342	P08514	2vc2	9.14
UNPD59781	P08514	2vc2	9.13
UNPD52311	P08514	2vc2	9.13
UNPD158484	P08514	2vc2	9.13
UNPD8519	P08514	2vc2	9.12
UNPD25089	P08514	2vc2	9.12
UNPD133315	P08514	2vc2	9.11
UNPD56801	P08514	2vc2	9.09
UNPD120434	P08514	2vc2	9.09
UNPD178330	P08514	2vc2	9.07
UNPD61095	P08514	2vc2	9.07
UNPD112143	P08514	2vc2	9.02
UNPD5765	P08514	2vc2	9.02
UNPD65737	P08709	2flr	9.43
UNPD24539	P08709	2flr	9.41
UNPD165788	P08709	2flr	9.36
UNPD131058	P08709	2flr	9.19
UNPD152390	P08709	2flr	9.12
UNPD194973	P09237	1mmp	9.32
UNPD111805	P09237	1mmp	9.17
UNPD153750	P09237	1mmp	9.13
UNPD122351	P09417	1hdr	10.02
UNPD61603	P09417	1hdr	9.48
UNPD120094	P09417	1hdr	9.43
UNPD129237	P09417	1hdr	9.18
UNPD32158	P09417	1hdr	9.08
UNPD107603	P09417	1hdr	9.07
UNPD43323	P09488	1xw6	9.4
UNPD177142	P09488	1xw6	9.29
UNPD72702	P09488	1xw6	9.05
UNPD78450	P09601	3hok	11.35
UNPD152402	P09601	3hok	11.03
UNPD142784	P09601	3hok	10.94
UNPD10985	P09601	3hok	10.64
UNPD92567	P09601	3hok	10.58
UNPD2414	P09601	3hok	10.56
UNPD53693	P09601	3hok	10.55
UNPD99565	P09601	3hok	10.51
UNPD119108	P09601	3hok	10.32
UNPD8641	P09601	3hok	10.28
UNPD174354	P09601	3hok	10.22
UNPD104580	P09601	3hok	10.2
UNPD84471	P09601	3hok	10.2
UNPD46324	P09601	3hok	10.18
UNPD84677	P09601	3hok	10.16
UNPD43323	P09601	3hok	10.15
UNPD58507	P09601	3hok	10.13
UNPD7271	P09601	3hok	10.09
UNPD24413	P09601	3hok	10.09
UNPD76910	P09601	3hok	9.98
UNPD5019	P09601	3hok	9.95
UNPD189655	P09601	3hok	9.92
UNPD73617	P09601	3hok	9.91
UNPD75898	P09601	3hok	9.9
UNPD116283	P09601	3hok	9.87
UNPD162158	P09601	3hok	9.84
UNPD194693	P09601	3hok	9.82
UNPD81561	P09601	3hok	9.81
UNPD189181	P09601	3hok	9.81
UNPD82633	P09601	3hok	9.79
UNPD65737	P09601	3hok	9.78
UNPD150077	P09601	3hok	9.78
UNPD168392	P09601	3hok	9.69
UNPD131054	P09601	3hok	9.67
UNPD128118	P09601	3hok	9.65
UNPD76639	P09601	3hok	9.65
UNPD195179	P09601	3hok	9.65
UNPD191930	P09601	3hok	9.63
UNPD28174	P09601	3hok	9.57
UNPD190027	P09601	3hok	9.57
UNPD60992	P09601	3hok	9.56
UNPD172386	P09601	3hok	9.56
UNPD151788	P09601	3hok	9.54
UNPD9923	P09601	3hok	9.52
UNPD136045	P09601	3hok	9.51
UNPD60922	P09601	3hok	9.49
UNPD180454	P09601	3hok	9.49
UNPD2209	P09601	3hok	9.49
UNPD68441	P09601	3hok	9.48
UNPD141780	P09601	3hok	9.47
UNPD21920	P09601	3hok	9.43
UNPD188528	P09601	3hok	9.43
UNPD50882	P09601	3hok	9.42
UNPD117669	P09601	3hok	9.39
UNPD169624	P09601	3hok	9.37
UNPD121414	P09601	3hok	9.37
UNPD129456	P09601	3hok	9.37
UNPD83259	P09601	3hok	9.36
UNPD80870	P09601	3hok	9.34
UNPD149501	P09601	3hok	9.34
UNPD194283	P09601	3hok	9.34
UNPD48283	P09601	3hok	9.33
UNPD31468	P09601	3hok	9.32
UNPD81122	P09601	3hok	9.27
UNPD7279	P09601	3hok	9.26
UNPD192454	P09601	3hok	9.25
UNPD146759	P09601	3hok	9.25
UNPD153079	P09601	3hok	9.24
UNPD134400	P09601	3hok	9.23
UNPD136613	P09601	3hok	9.23
UNPD108914	P09601	3hok	9.23
UNPD18545	P09601	3hok	9.23
UNPD115956	P09601	3hok	9.23
UNPD178348	P09601	3hok	9.22
UNPD113662	P09601	3hok	9.21
UNPD196177	P09601	3hok	9.21
UNPD120094	P09601	3hok	9.19
UNPD82790	P09601	3hok	9.18
UNPD126714	P09601	3hok	9.18
UNPD136379	P09601	3hok	9.18
UNPD14509	P09601	3hok	9.18
UNPD105020	P09601	3hok	9.16
UNPD168353	P09601	3hok	9.16
UNPD152603	P09601	3hok	9.15
UNPD56136	P09601	3hok	9.15
UNPD145486	P09601	3hok	9.15
UNPD42910	P09601	3hok	9.12
UNPD122275	P09601	3hok	9.12
UNPD92959	P09601	3hok	9.12
UNPD39901	P09601	3hok	9.11
UNPD42210	P09601	3hok	9.1
UNPD47955	P09601	3hok	9.1
UNPD95207	P09601	3hok	9.1
UNPD69445	P09601	3hok	9.09
UNPD75708	P09601	3hok	9.07
UNPD79211	P09601	3hok	9.06
UNPD89514	P09601	3hok	9.05
UNPD13889	P09601	3hok	9.05
UNPD36742	P09601	3hok	9.04
UNPD138925	P09601	3hok	9.04
UNPD82785	P09601	3hok	9.04
UNPD155086	P09601	3hok	9.04
UNPD61707	P09601	3hok	9.04
UNPD57028	P09601	3hok	9.04
UNPD188980	P09601	3hok	9.01
UNPD20972	P09601	3hok	9.01
UNPD151912	P09601	3hok	9.01
UNPD167942	P09601	3hok	9.01
UNPD123848	P09601	3hok	9.01
UNPD179149	P09601	3hok	9.01
UNPD72715	P09601	3hok	9
UNPD109123	P0A5Y6	2pr2	9.85
UNPD180807	P0A5Y6	2pr2	9.76
UNPD153066	P0A5Y6	2pr2	9.67
UNPD16351	P0A5Y6	2pr2	9.4
UNPD194559	P0A5Y6	2pr2	9.26
UNPD147272	P0A5Y6	2pr2	9.19
UNPD87221	P0A5Y6	2pr2	9.13
UNPD168351	P0A5Y6	2pr2	9.1
UNPD168011	P0A5Y6	2pr2	9.06
UNPD119461	P0A5Y6	2pr2	9.04
UNPD129237	P0A6R0	1mzs	9.05
UNPD164908	P0A6R0	1mzs	9.03
UNPD24539	P0A953	2vb8	9.24
UNPD107682	P0A953	2vb8	9.12
UNPD194973	P0AES6	1aj6	9.48
UNPD194973	P0AES7	1kzn	9.12
UNPD43323	P0AF12	1z5n	10.28
UNPD194973	P0AF12	1z5n	9.41
UNPD188481	P10632	2nnj	11.47
UNPD98277	P10632	2nnj	10.55
UNPD72061	P10632	2nnj	10.11
UNPD160672	P10632	2nnj	10.1
UNPD154973	P10632	2nnj	9.87
UNPD97411	P10632	2nnj	9.73
UNPD33211	P10632	2nnj	9.52
UNPD70277	P10632	2nnj	9.52
UNPD50882	P10632	2nnj	9.47
UNPD129245	P10632	2nnj	9.4
UNPD2209	P10632	2nnj	9.4
UNPD162158	P10632	2nnj	9.32
UNPD93244	P10632	2nnj	9.25
UNPD125796	P10632	2nnj	9.25
UNPD181705	P10632	2nnj	9.15
UNPD102342	P10632	2nnj	9.12
UNPD116283	P10632	2nnj	9.09
UNPD156559	P10632	2nnj	9.04
UNPD98104	P10632	2nnj	9.02
UNPD29166	P10826	1xap	9.13
UNPD14786	P10826	1xap	9.11
UNPD76264	P10826	1xap	9
UNPD23506	P10828	3imy	9.54
UNPD43323	P10828	3imy	9.2
UNPD165142	P10828	3imy	9.15
UNPD61603	P11142	3ldq	9.04
UNPD43323	P11309	3jxw	12.58
UNPD137471	P11309	3jxw	11.86
UNPD141357	P11309	3jxw	11.79
UNPD39777	P11309	3jxw	11.43
UNPD194973	P11309	3jxw	11.34
UNPD196972	P11309	3jxw	11.3
UNPD141622	P11309	3jxw	11.25
UNPD179208	P11309	3jxw	11.16
UNPD63061	P11309	3jxw	11.09
UNPD160120	P11309	3jxw	11.08
UNPD134383	P11309	3jxw	10.98
UNPD41233	P11309	3jxw	10.75
UNPD20521	P11309	3jxw	10.74
UNPD120102	P11309	3jxw	10.7
UNPD41999	P11309	3jxw	10.69
UNPD140833	P11309	3jxw	10.62
UNPD77950	P11309	3jxw	10.59
UNPD193107	P11309	3jxw	10.59
UNPD185479	P11309	3jxw	10.56
UNPD71450	P11309	3jxw	10.47
UNPD65790	P11309	3jxw	10.41
UNPD171385	P11309	3jxw	10.29
UNPD70326	P11309	3jxw	10.28
UNPD179573	P11309	3jxw	10.2
UNPD181328	P11309	3jxw	10.19
UNPD62246	P11309	3jxw	10.18
UNPD32719	P11309	3jxw	10.11
UNPD50422	P11309	3jxw	9.96
UNPD14448	P11309	3jxw	9.96
UNPD61603	P11309	3jxw	9.95
UNPD59628	P11309	3jxw	9.91
UNPD121972	P11309	3jxw	9.89
UNPD21224	P11309	3jxw	9.87
UNPD89903	P11309	3jxw	9.79
UNPD155349	P11309	3jxw	9.77
UNPD119313	P11309	3jxw	9.68
UNPD117976	P11309	3jxw	9.68
UNPD165142	P11309	3jxw	9.67
UNPD43003	P11309	3jxw	9.64
UNPD79298	P11309	3jxw	9.64
UNPD195284	P11309	3jxw	9.62
UNPD193321	P11309	3jxw	9.59
UNPD11353	P11309	3jxw	9.59
UNPD141629	P11309	3jxw	9.58
UNPD82790	P11309	3jxw	9.56
UNPD31230	P11309	3jxw	9.56
UNPD52311	P11309	3jxw	9.51
UNPD117304	P11309	3jxw	9.51
UNPD190725	P11309	3jxw	9.49
UNPD143900	P11309	3jxw	9.47
UNPD16193	P11309	3jxw	9.47
UNPD137173	P11309	3jxw	9.4
UNPD129237	P11309	3jxw	9.37
UNPD135516	P11309	3jxw	9.36
UNPD115956	P11309	3jxw	9.34
UNPD5255	P11309	3jxw	9.3
UNPD152402	P11309	3jxw	9.29
UNPD121964	P11309	3jxw	9.29
UNPD124027	P11309	3jxw	9.29
UNPD162158	P11309	3jxw	9.28
UNPD60832	P11309	3jxw	9.27
UNPD82244	P11309	3jxw	9.25
UNPD107682	P11309	3jxw	9.24
UNPD121414	P11309	3jxw	9.23
UNPD78875	P11309	3jxw	9.22
UNPD29724	P11309	3jxw	9.2
UNPD123655	P11309	3jxw	9.2
UNPD42809	P11309	3jxw	9.2
UNPD120094	P11309	3jxw	9.18
UNPD38223	P11309	3jxw	9.14
UNPD41602	P11309	3jxw	9.13
UNPD194823	P11309	3jxw	9.12
UNPD24674	P11309	3jxw	9.1
UNPD170548	P11309	3jxw	9.1
UNPD114396	P11309	3jxw	9.09
UNPD2675	P11309	3jxw	9.06
UNPD69129	P11309	3jxw	9.06
UNPD115462	P11309	3jxw	9.01
UNPD178332	P11309	3jxw	9.01
UNPD101836	P11309	3jxw	9.01
UNPD90325	P11362	2fgi	9.29
UNPD43323	P11387	1t8i	12.43
UNPD194973	P11387	1t8i	11.21
UNPD153711	P11387	1t8i	10.99
UNPD72604	P11387	1t8i	10.61
UNPD95513	P11387	1t8i	10.3
UNPD117267	P11387	1t8i	10.19
UNPD77505	P11387	1t8i	10.16
UNPD59416	P11387	1t8i	10.09
UNPD89351	P11387	1t8i	9.99
UNPD154133	P11387	1t8i	9.79
UNPD174494	P11387	1t8i	9.76
UNPD78038	P11387	1t8i	9.68
UNPD60092	P11387	1t8i	9.66
UNPD155349	P11387	1t8i	9.6
UNPD58034	P11387	1t8i	9.59
UNPD156627	P11387	1t8i	9.59
UNPD132064	P11387	1t8i	9.57
UNPD40695	P11387	1t8i	9.53
UNPD30367	P11387	1t8i	9.53
UNPD116175	P11387	1t8i	9.52
UNPD192402	P11387	1t8i	9.51
UNPD189962	P11387	1t8i	9.51
UNPD52114	P11387	1t8i	9.49
UNPD32948	P11387	1t8i	9.49
UNPD92567	P11387	1t8i	9.45
UNPD160297	P11387	1t8i	9.44
UNPD103117	P11387	1t8i	9.42
UNPD57033	P11387	1t8i	9.4
UNPD35397	P11387	1t8i	9.39
UNPD250	P11387	1t8i	9.37
UNPD26176	P11387	1t8i	9.34
UNPD140442	P11387	1t8i	9.33
UNPD64416	P11387	1t8i	9.33
UNPD72570	P11387	1t8i	9.32
UNPD75029	P11387	1t8i	9.32
UNPD41999	P11387	1t8i	9.32
UNPD71654	P11387	1t8i	9.31
UNPD112160	P11387	1t8i	9.3
UNPD85353	P11387	1t8i	9.3
UNPD143327	P11387	1t8i	9.29
UNPD119313	P11387	1t8i	9.24
UNPD180611	P11387	1t8i	9.23
UNPD39186	P11387	1t8i	9.23
UNPD138819	P11387	1t8i	9.23
UNPD94175	P11387	1t8i	9.22
UNPD117833	P11387	1t8i	9.21
UNPD82244	P11387	1t8i	9.21
UNPD91781	P11387	1t8i	9.2
UNPD125631	P11387	1t8i	9.2
UNPD93354	P11387	1t8i	9.2
UNPD146635	P11387	1t8i	9.2
UNPD38352	P11387	1t8i	9.19
UNPD61603	P11387	1t8i	9.19
UNPD132642	P11387	1t8i	9.18
UNPD28224	P11387	1t8i	9.16
UNPD45188	P11387	1t8i	9.15
UNPD110859	P11387	1t8i	9.15
UNPD114396	P11387	1t8i	9.14
UNPD39632	P11387	1t8i	9.13
UNPD177758	P11387	1t8i	9.13
UNPD165590	P11387	1t8i	9.12
UNPD90719	P11387	1t8i	9.12
UNPD85025	P11387	1t8i	9.11
UNPD2209	P11387	1t8i	9.11
UNPD5351	P11387	1t8i	9.1
UNPD127711	P11387	1t8i	9.1
UNPD150426	P11387	1t8i	9.1
UNPD20521	P11387	1t8i	9.09
UNPD92756	P11387	1t8i	9.09
UNPD123650	P11387	1t8i	9.07
UNPD106633	P11387	1t8i	9.07
UNPD28103	P11387	1t8i	9.07
UNPD120417	P11387	1t8i	9.07
UNPD82038	P11387	1t8i	9.07
UNPD72211	P11387	1t8i	9.04
UNPD97922	P11387	1t8i	9.03
UNPD117467	P11387	1t8i	9.03
UNPD101120	P11387	1t8i	9.02
UNPD150883	P11387	1t8i	9.02
UNPD93771	P11387	1t8i	9.01
UNPD3668	P11387	1t8i	9.01
UNPD91089	P11387	1t8i	9.01
UNPD179295	P11388	1zxm	9.46
UNPD151098	P11388	1zxm	9.3
UNPD5232	P11388	1zxm	9.24
UNPD52331	P11388	1zxm	9.23
UNPD34768	P11388	1zxm	9.03
UNPD30602	P11388	1zxm	9.01
UNPD72883	P11413	2bhl	10.31
UNPD72604	P11413	2bhl	9.3
[truncated: 4,203 more rows]
