# Supplementary material for: Use of Natural Products as Chemical Library for Drug Discovery and Network Pharmacology
Source: PLoS One. 2013 Apr 25;8(4):e62839. doi: 10.1371/journal.pone.0062839 (PMC3636197; doi:10.1371/journal.pone.0062839)
Supplement: Table S3 — Lists the prediction of indications for natural products. (XLSX) [file pone.0062839.s003.xlsx]

## Sheet: Sheet1
Table S3
List the prediction of indications for natural products
UNPD ID	Disease	predictive coefficient
UNPD194973	Bacterial infections	58.12
UNPD43323	Prostate cancer	55.26
UNPD43323	Asthma	51.6
UNPD43323	Cancer, unspecific	50.08
UNPD107682	Bacterial infections	49.74
UNPD194973	Prostate cancer	47.89
UNPD112143	Prostate cancer	47.62
UNPD194973	Asthma	44.34
UNPD43323	Bacterial infections	43.37
UNPD107682	Prostate cancer	41.47
UNPD141622	Bacterial infections	39.76
UNPD141622	Prostate cancer	39.62
UNPD141622	Lung Cancer	39
UNPD141622	Osteoarthritis	39
UNPD194973	Cancer, unspecific	38.99
UNPD107682	Asthma	38.24
UNPD112143	Non-small Cell Lung Cancer	37.97
UNPD43323	Diabetes mellitus	35.82
UNPD43323	Non-small Cell Lung Cancer	34.29
UNPD43323	Brain Cancer	33.89
UNPD43323	Lung Cancer	33.89
UNPD43323	Osteoarthritis	33.89
UNPD38223	Asthma	33.59
UNPD141622	Asthma	33.53
UNPD41999	Asthma	33.06
UNPD129237	Asthma	32.67
UNPD107682	Brain Cancer	32.05
UNPD107682	Lung Cancer	32.05
UNPD107682	Osteoarthritis	32.05
UNPD43323	Atherosclerosis	32.03
UNPD43323	Vascular disease	31.87
UNPD43323	Autoimmune diseases	31.79
UNPD137471	Asthma	31.66
UNPD43323	Melanoma	31.65
UNPD20521	Asthma	31.47
UNPD52311	Asthma	31.34
UNPD255	Asthma	31.33
UNPD63216	Asthma	31.1
UNPD5255	Asthma	30.84
UNPD45128	Asthma	30.79
UNPD43323	Hypertension	30.77
UNPD2414	Asthma	30.67
UNPD75029	Asthma	30.56
UNPD151628	Asthma	30.34
UNPD141934	Asthma	30.08
UNPD43323	Ovarian cancer	30.07
UNPD120434	Asthma	30.06
UNPD69129	Asthma	29.74
UNPD141622	Brain Cancer	29.71
UNPD80688	Asthma	29.7
UNPD190270	Asthma	29.68
UNPD43323	Cardiovascular disease, unspecified	29.59
UNPD61603	Asthma	29.53
UNPD38223	Bacterial infections	29.5
UNPD194973	Non-small Cell Lung Cancer	29.49
UNPD185479	Asthma	29.46
UNPD112143	Brain Cancer	29.36
UNPD112143	Lung Cancer	29.36
UNPD112143	Osteoarthritis	29.36
UNPD78875	Asthma	29.3
UNPD141622	Myocardial infarction	29.16
UNPD194973	Brain Cancer	29.12
UNPD194973	Lung Cancer	29.12
UNPD194973	Osteoarthritis	29.12
UNPD141622	Hormone-refractory Prostate cancer	29.1
UNPD141622	Kaposi's Sarcoma	29.1
UNPD141622	Non-small Cell Lung Cancer	29.1
UNPD250	Asthma	29.08
UNPD141622	Pancreatic Cancer	29.03
UNPD21224	Atherosclerosis	29.03
UNPD194973	Hypertension	28.99
UNPD114396	Asthma	28.75
UNPD183792	Asthma	28.43
UNPD194973	Malaria	28.4
UNPD141622	Cancer, unspecific	28.31
UNPD24674	Asthma	28.08
UNPD129237	Prostate cancer	27.94
UNPD21224	Cancer, unspecific	27.92
UNPD129237	Cancer, unspecific	27.9
UNPD157988	Asthma	27.9
UNPD33774	Asthma	27.9
UNPD94175	Malaria	27.84
UNPD41999	Chronic lymphocytic leukemia	25
UNPD45163	Asthma	24.96
UNPD43323	Restenosis	24.92
UNPD43323	Chronic lymphocytic leukemia	24.46
UNPD45128	Chronic lymphocytic leukemia	24.12
UNPD176033	Chronic lymphocytic leukemia	24.05
UNPD2675	Diabetes mellitus	24.03
UNPD129237	Chronic lymphocytic leukemia	23.97
UNPD43323	Hormone-refractory Prostate cancer	23.76
UNPD43323	Kaposi's Sarcoma	23.76
UNPD38223	Chronic lymphocytic leukemia	23.57
UNPD25089	Asthma	23.41
UNPD107682	Restenosis	23.23
UNPD196972	Chronic lymphocytic leukemia	23.2
UNPD141357	Chronic lymphocytic leukemia	23.01
UNPD121972	Chronic lymphocytic leukemia	22.92
UNPD59781	Chronic lymphocytic leukemia	22.88
UNPD43323	Pancreatic Cancer	22.79
UNPD79298	Chronic lymphocytic leukemia	22.7
UNPD194973	Diabetes mellitus	22.66
UNPD52311	Restenosis	22.65
UNPD123655	Chronic lymphocytic leukemia	22.62
UNPD107682	Diabetes mellitus	22.54
UNPD59781	Asthma	22.54
UNPD107682	Chronic lymphocytic leukemia	22.47
UNPD107682	Hormone-refractory Prostate cancer	22.46
UNPD107682	Kaposi's Sarcoma	22.46
UNPD107682	Non-small Cell Lung Cancer	22.46
UNPD121964	Chronic lymphocytic leukemia	22.46
UNPD61603	Chronic lymphocytic leukemia	22.46
UNPD140021	Chronic lymphocytic leukemia	22.4
UNPD176033	Asthma	22.3
UNPD15007	Chronic lymphocytic leukemia	22.28
UNPD41233	Chronic lymphocytic leukemia	22.28
UNPD170548	Chronic lymphocytic leukemia	22.25
UNPD191985	Chronic lymphocytic leukemia	22.21
UNPD5255	Restenosis	22.17
UNPD56182	Restenosis	22.15
UNPD95242	Asthma	22.14
UNPD20521	Chronic lymphocytic leukemia	22.1
UNPD171385	Restenosis	22.09
UNPD155349	Chronic lymphocytic leukemia	22.07
UNPD137173	Chronic lymphocytic leukemia	22.02
UNPD194973	Restenosis	22
UNPD179573	Asthma	21.96
UNPD2414	Chronic lymphocytic leukemia	21.94
UNPD53084	Asthma	21.91
UNPD179573	Chronic lymphocytic leukemia	21.9
UNPD151628	Chronic lymphocytic leukemia	21.84
UNPD19608	Chronic lymphocytic leukemia	21.84
UNPD141357	Asthma	21.82
UNPD107682	Autoimmune diseases	21.8
UNPD63216	Restenosis	21.73
UNPD17936	Restenosis	21.72
UNPD50422	Asthma	21.63
UNPD2675	Asthma	21.61
UNPD100732	Asthma	21.56
UNPD141622	Restenosis	21.46
UNPD255	Chronic lymphocytic leukemia	21.44
UNPD41233	Asthma	21.43
UNPD137471	Chronic lymphocytic leukemia	21.38
UNPD27668	Asthma	21.38
UNPD45163	Bacterial infections	21.38
UNPD141622	Chronic lymphocytic leukemia	21.37
UNPD646	Chronic lymphocytic leukemia	21.37
UNPD47982	Asthma	21.36
UNPD53084	Chronic lymphocytic leukemia	21.36
UNPD115956	Asthma	21.35
UNPD166516	Chronic lymphocytic leukemia	21.34
UNPD57892	Chronic lymphocytic leukemia	21.31
UNPD95242	Diabetes mellitus	21.31
UNPD191985	Asthma	21.26
UNPD107682	Pancreatic Cancer	21.24
UNPD115956	Chronic lymphocytic leukemia	21.23
UNPD43323	Myocardial infarction	21.23
UNPD52311	Pulmonary hypertension	21.21
UNPD52311	Vascular disease	21.21
UNPD15007	Asthma	21.19
UNPD135516	Chronic lymphocytic leukemia	21.17
UNPD124027	Chronic lymphocytic leukemia	21.16
UNPD59227	Chronic lymphocytic leukemia	21.16
UNPD123655	Asthma	21.13
UNPD190270	Chronic lymphocytic leukemia	21.13
UNPD2675	Bacterial infections	21.13
UNPD166516	Asthma	21.1
UNPD194973	Vascular disease	21.05
UNPD194973	Chronic lymphocytic leukemia	21.03
UNPD141934	Chronic lymphocytic leukemia	21.02
UNPD190725	Chronic lymphocytic leukemia	20.98
UNPD196972	Asthma	20.97
UNPD38223	Neurological diseases	20.96
UNPD21587	Chronic lymphocytic leukemia	20.93
UNPD120434	Chronic lymphocytic leukemia	20.89
UNPD60092	Chronic lymphocytic leukemia	20.89
UNPD100732	Chronic lymphocytic leukemia	20.88
UNPD646	Asthma	20.86
UNPD27668	Chronic lymphocytic leukemia	20.84
UNPD79298	Asthma	20.83
UNPD19608	Asthma	20.81
UNPD155286	Chronic lymphocytic leukemia	20.78
UNPD121972	Asthma	20.73
UNPD57892	Asthma	20.67
UNPD92756	Chronic lymphocytic leukemia	20.58
UNPD155349	Asthma	20.55
UNPD56182	Diabetes mellitus	20.55
UNPD141622	Malaria	20.52
UNPD37355	Asthma	20.51
UNPD39775	Chronic lymphocytic leukemia	20.47
UNPD190725	Asthma	20.46
UNPD143900	Asthma	20.44
UNPD190283	Chronic lymphocytic leukemia	20.43
UNPD121886	Chronic lymphocytic leukemia	20.42
UNPD173918	Osteoarthritis	20.41
UNPD107682	Myocardial infarction	20.4
UNPD63216	Pulmonary hypertension	20.39
UNPD63216	Vascular disease	20.39
UNPD52402	Chronic lymphocytic leukemia	20.36
UNPD82896	Asthma	20.36
UNPD65790	Chronic lymphocytic leukemia	20.33
UNPD112143	Chronic lymphocytic leukemia	20.31
UNPD128144	Chronic lymphocytic leukemia	20.31
UNPD138857	Chronic lymphocytic leukemia	20.26
UNPD120094	Asthma	20.25
UNPD135516	Asthma	20.25
UNPD194973	Autoimmune diseases	20.25
UNPD250	Chronic lymphocytic leukemia	20.25
UNPD43323	Malaria	20.25
UNPD160120	Chronic lymphocytic leukemia	20.24
UNPD99776	Chronic lymphocytic leukemia	20.24
UNPD119313	Asthma	20.23
UNPD124593	Asthma	20.23
UNPD82896	Chronic lymphocytic leukemia	20.22
UNPD27864	Chronic lymphocytic leukemia	20.2
UNPD55905	Chronic lymphocytic leukemia	20.2
UNPD21224	Diabetes mellitus	20.17
UNPD194693	Chronic lymphocytic leukemia	20.15
UNPD92756	Asthma	20.15
UNPD163329	Chronic lymphocytic leukemia	20.11
UNPD149927	Asthma	20.1
UNPD18883	Chronic lymphocytic leukemia	20.1
UNPD14448	Asthma	20.08
UNPD152402	Vascular disease	20.08
UNPD63408	Asthma	20.08
UNPD3240	Chronic lymphocytic leukemia	20.07
UNPD43323	Obesity	20.06
UNPD56698	Asthma	20.06
UNPD73176	Chronic lymphocytic leukemia	20.06
UNPD107682	Convulsions	20.05
UNPD189655	Cardiovascular disease, unspecified	20.03
UNPD14448	Chronic lymphocytic leukemia	20.02
UNPD47005	Asthma	20.02
UNPD78805	Chronic lymphocytic leukemia	20.02
UNPD149927	Chronic lymphocytic leukemia	20.01
UNPD43323	Analgesics	20.01
UNPD43323	Pain, unspecific	20.01
UNPD171385	Asthma	19.99
UNPD141622	Autoimmune diseases	19.97
UNPD146470	Asthma	19.97
UNPD59628	Asthma	19.97
UNPD80688	Chronic lymphocytic leukemia	19.96
UNPD38223	Cancer, unspecific	19.94
UNPD43323	Breast cancer	19.94
UNPD43323	Multiple Myeloma	19.94
UNPD24413	Atherosclerosis	19.91
UNPD24413	Ulcerative colitis	19.91
UNPD255	Restenosis	19.91
UNPD176033	Diabetes mellitus	19.89
UNPD141622	Diabetes mellitus	19.88
UNPD21224	Brain Cancer	19.88
UNPD21224	Lung Cancer	19.88
UNPD21224	Osteoarthritis	19.88
UNPD21224	Pancreatic Cancer	19.88
UNPD21224	Prostate cancer	19.88
UNPD38223	Brain Cancer	19.88
UNPD38223	Lung Cancer	19.88
UNPD38223	Myocardial infarction	19.88
UNPD38223	Osteoarthritis	19.88
UNPD38223	Prostate cancer	19.88
UNPD138811	Asthma	19.86
UNPD87212	Chronic lymphocytic leukemia	19.86
UNPD73176	Asthma	19.85
UNPD15269	Asthma	19.83
UNPD36104	Chronic lymphocytic leukemia	19.83
UNPD27864	Asthma	19.82
UNPD61603	Cancer, unspecific	19.82
UNPD69129	Brain Cancer	19.81
UNPD69129	Hormone-refractory Prostate cancer	19.81
UNPD69129	Kaposi's Sarcoma	19.81
UNPD69129	Lung Cancer	19.81
UNPD69129	Non-small Cell Lung Cancer	19.81
UNPD69129	Osteoarthritis	19.81
UNPD69129	Prostate cancer	19.81
UNPD17936	Asthma	19.8
UNPD84419	Chronic lymphocytic leukemia	19.8
UNPD122351	Hypertension	19.79
UNPD24539	Sepsis	19.78
UNPD111088	Restenosis	19.77
UNPD50422	Melanoma	19.77
UNPD123829	Asthma	19.76
UNPD141622	Analgesics	19.75
UNPD141622	Pain, unspecific	19.75
UNPD112143	Pancreatic Cancer	19.74
UNPD65790	Asthma	19.74
UNPD129237	Bacterial infections	19.73
UNPD184933	Asthma	19.73
UNPD194973	Hormone-refractory Prostate cancer	19.73
UNPD194973	Kaposi's Sarcoma	19.73
UNPD49336	Chronic lymphocytic leukemia	19.73
UNPD43323	Inflammation	19.72
UNPD112143	Hormone-refractory Prostate cancer	19.71
UNPD112143	Kaposi's Sarcoma	19.71
UNPD124027	Asthma	19.71
UNPD131848	Chronic lymphocytic leukemia	19.71
UNPD194973	Inflammation	19.71
UNPD94175	Asthma	19.71
UNPD123650	Asthma	19.7
UNPD16684	Chronic lymphocytic leukemia	19.7
UNPD24985	Chronic lymphocytic leukemia	19.7
UNPD156627	Chronic lymphocytic leukemia	19.69
UNPD69129	Restenosis	19.69
UNPD29798	Chronic lymphocytic leukemia	19.68
UNPD37013	Asthma	19.67
UNPD63216	Melanoma	19.66
UNPD113593	Inflammation	19.65
UNPD128039	Brain Cancer	19.65
UNPD128039	Lung Cancer	19.65
UNPD128039	Myocardial infarction	19.65
UNPD128039	Osteoarthritis	19.65
UNPD128039	Prostate cancer	19.65
UNPD190283	Asthma	19.65
UNPD93244	Cancer, unspecific	19.65
UNPD107682	Malaria	19.64
UNPD153711	Cancer, unspecific	19.64
UNPD63408	Chronic lymphocytic leukemia	19.64
UNPD194973	Melanoma	19.62
UNPD87730	Chronic lymphocytic leukemia	19.62
UNPD41999	Pulmonary hypertension	19.61
UNPD41999	Vascular disease	19.61
UNPD43323	Viral infection, unspecified	19.61
UNPD189114	Asthma	19.6
UNPD100107	Chronic lymphocytic leukemia	19.59
UNPD128144	Asthma	19.59
UNPD78875	Chronic lymphocytic leukemia	19.58
UNPD135313	Restenosis	19.57
UNPD59628	Chronic lymphocytic leukemia	19.54
UNPD129237	Neurological diseases	19.53
UNPD24539	Cardiovascular disease, unspecified	19.53
UNPD60181	Proliferative diseases	19.51
UNPD112143	Asthma	19.5
UNPD16919	Chronic lymphocytic leukemia	19.5
UNPD170266	Asthma	19.5
UNPD194973	Pancreatic Cancer	19.5
UNPD29798	Asthma	19.5
UNPD75970	Chronic lymphocytic leukemia	19.49
UNPD170060	Asthma	19.48
UNPD33774	Chronic lymphocytic leukemia	19.48
UNPD79298	Diabetes mellitus	19.48
UNPD81732	Chronic lymphocytic leukemia	19.48
UNPD128403	Asthma	19.45
UNPD43323	Alzheimer's disease	19.44
UNPD22575	Chronic lymphocytic leukemia	19.43
UNPD50153	Chronic lymphocytic leukemia	19.43
UNPD138857	Asthma	19.42
UNPD141536	Chronic lymphocytic leukemia	19.42
UNPD169210	Cancer, unspecific	19.42
UNPD50422	Autoimmune diseases	19.42
UNPD128239	Asthma	19.41
UNPD9923	Vascular disease	19.41
UNPD137604	Cancer, unspecific	19.4
UNPD102293	Diabetes Mellitus Type 2	19.37
UNPD123829	Restenosis	19.37
UNPD146470	Chronic lymphocytic leukemia	19.36
UNPD21257	Asthma	19.34
UNPD41674	Chronic lymphocytic leukemia	19.34
UNPD43131	Cancer, unspecific	19.33
UNPD61603	Bacterial infections	19.31
UNPD97275	Asthma	19.3
UNPD115462	Chronic lymphocytic leukemia	19.29
UNPD120434	Restenosis	19.29
UNPD41602	Bacterial infections	19.29
UNPD81213	Chronic lymphocytic leukemia	19.28
UNPD102677	Asthma	19.27
UNPD112143	Myocardial infarction	19.27
UNPD162495	Atherosclerosis	19.27
UNPD20173	Chronic lymphocytic leukemia	19.27
UNPD93571	Cancer, unspecific	19.26
UNPD132698	Asthma	19.25
UNPD58507	Atherosclerosis	19.25
UNPD117976	Chronic lymphocytic leukemia	19.24
UNPD162694	Coronary Artery Disease	19.23
UNPD102420	Heart failure	19.22
UNPD68787	Chronic lymphocytic leukemia	19.22
UNPD139697	Asthma	19.21
UNPD15269	Chronic lymphocytic leukemia	19.21
UNPD189114	Chronic lymphocytic leukemia	19.21
UNPD41999	Restenosis	19.21
UNPD50422	Restenosis	19.21
UNPD65737	Atherosclerosis	19.21
UNPD69129	Diabetes mellitus	19.21
UNPD112143	Atherosclerosis	19.2
UNPD112143	Renal Cell Carcinoma	19.2
UNPD194693	Asthma	19.17
UNPD2675	Autoimmune diseases	19.17
UNPD70326	Asthma	19.17
UNPD143900	Diabetes mellitus	19.16
UNPD103118	Asthma	19.15
UNPD194973	Ovarian cancer	19.15
UNPD50153	Asthma	19.15
UNPD145731	Asthma	19.14
UNPD52627	Chronic lymphocytic leukemia	19.14
UNPD151331	Cardiovascular disease, unspecified	19.13
UNPD52611	Chronic lymphocytic leukemia	19.12
UNPD80688	Cancer, unspecific	19.12
UNPD134383	Chronic lymphocytic leukemia	19.11
UNPD165411	Asthma	19.11
UNPD3163	Chronic lymphocytic leukemia	19.1
UNPD29481	Brain Cancer	19.09
UNPD29481	Lung Cancer	19.09
UNPD29481	Myocardial infarction	19.09
UNPD29481	Osteoarthritis	19.09
UNPD29481	Prostate cancer	19.09
UNPD99776	Asthma	19.08
UNPD134383	Prostate cancer	19.07
UNPD165411	Chronic lymphocytic leukemia	19.07
UNPD171736	Chronic lymphocytic leukemia	19.07
UNPD121972	Non-small Cell Lung Cancer	19.06
UNPD121972	Prostate cancer	19.06
UNPD5255	Chronic lymphocytic leukemia	19.06
UNPD120126	Chronic lymphocytic leukemia	19.05
UNPD189962	Asthma	19.05
UNPD35656	Chronic lymphocytic leukemia	19.05
UNPD43323	Acquired Immune Deficiency Syndrome	19.05
UNPD116283	Inflammation	19.04
UNPD3512	Chronic lymphocytic leukemia	19.04
UNPD64474	Chronic lymphocytic leukemia	19.04
UNPD92535	Asthma	19.04
UNPD49336	Asthma	19.03
UNPD123650	Chronic lymphocytic leukemia	19.02
UNPD131579	Atherosclerosis	19.01
UNPD131579	Non-small Cell Lung Cancer	19.01
UNPD131579	Prostate cancer	19.01
UNPD131579	Renal Cell Carcinoma	19.01
UNPD150213	Asthma	19.01
UNPD194973	Myocardial infarction	19.01
UNPD22629	Asthma	19
UNPD43730	Asthma	19
UNPD52627	Asthma	18.99
UNPD96730	Rheumatoid arthritis, unspecified	18.99
UNPD121972	Melanoma	18.98
UNPD65024	Breast cancer	18.98
UNPD131848	Asthma	18.97
UNPD132698	Chronic lymphocytic leukemia	18.97
UNPD74592	Chronic lymphocytic leukemia	18.96
UNPD112809	Inflammation	18.95
UNPD172386	Asthma	18.95
UNPD16951	Chronic lymphocytic leukemia	18.94
UNPD21257	Chronic lymphocytic leukemia	18.94
UNPD156627	Asthma	18.93
UNPD47982	Vascular disease	18.93
UNPD194973	Parasitic diseases	18.92
UNPD10495	Chronic lymphocytic leukemia	18.91
UNPD109201	Chronic obstructive pulmonary disease	18.91
UNPD109201	Hypertension	18.91
UNPD112417	Asthma	18.91
UNPD135313	Asthma	18.91
UNPD56355	Chronic lymphocytic leukemia	18.91
UNPD103118	Chronic lymphocytic leukemia	18.9
UNPD180454	Cardiovascular disease, unspecified	18.89
UNPD133229	Chronic lymphocytic leukemia	18.88
UNPD139697	Chronic lymphocytic leukemia	18.88
UNPD3512	Asthma	18.87
UNPD50422	Cancer, unspecific	18.84
UNPD9923	Cardiovascular disease, unspecified	18.84
UNPD159099	Chronic lymphocytic leukemia	18.83
UNPD48670	Chronic lymphocytic leukemia	18.83
UNPD112143	Ovarian cancer	18.8
UNPD183792	Cancer, unspecific	18.79
UNPD194547	Chronic lymphocytic leukemia	18.77
UNPD194973	Fungal diseases	18.77
UNPD5255	Autoimmune diseases	18.77
UNPD172656	Cancer, unspecific	18.76
UNPD56355	Asthma	18.76
UNPD59159	Chronic lymphocytic leukemia	18.76
UNPD184447	Coronary Artery Disease	18.75
UNPD98237	Chronic lymphocytic leukemia	18.75
UNPD129237	Vascular disease	18.74
UNPD24674	Vascular disease	18.74
UNPD102677	Chronic lymphocytic leukemia	18.73
UNPD113662	Vascular disease	18.73
UNPD129237	Brain Cancer	18.73
UNPD129237	Lung Cancer	18.73
UNPD129237	Myocardial infarction	18.73
UNPD129237	Osteoarthritis	18.73
UNPD21732	Chronic lymphocytic leukemia	18.7
UNPD27668	Brain Cancer	18.7
UNPD27668	Lung Cancer	18.7
UNPD27668	Osteoarthritis	18.7
UNPD27668	Pancreatic Cancer	18.7
UNPD27668	Prostate cancer	18.7
UNPD45128	Restenosis	18.7
UNPD145485	Emphysema	18.69
UNPD145485	Non-small Cell Lung Cancer	18.69
UNPD164073	Asthma	18.69
UNPD166924	Bacterial infections	18.69
UNPD170060	Restenosis	18.69
UNPD92535	Chronic lymphocytic leukemia	18.69
UNPD14448	Bacterial infections	18.68
UNPD176033	Atherosclerosis	18.67
UNPD147680	Chronic lymphocytic leukemia	18.66
UNPD24674	Chronic lymphocytic leukemia	18.66
UNPD24824	Chronic lymphocytic leukemia	18.66
UNPD129237	Non-small Cell Lung Cancer	18.64
UNPD41999	Atherosclerosis	18.64
UNPD121414	Vascular disease	18.63
UNPD56136	Cardiovascular disease, unspecified	18.63
UNPD125796	Inflammation	18.62
UNPD309	Asthma	18.6
UNPD39186	Chronic lymphocytic leukemia	18.58
UNPD120434	Prostate cancer	18.56
UNPD148162	Chronic lymphocytic leukemia	18.56
UNPD195420	Chronic lymphocytic leukemia	18.56
UNPD69129	Chronic lymphocytic leukemia	18.55
UNPD93225	Cancer, unspecific	18.55
UNPD93225	Lung Cancer	18.55
UNPD93225	Myocardial infarction	18.55
UNPD93225	Osteoarthritis	18.55
UNPD93225	Pancreatic Cancer	18.55
UNPD184574	Chronic lymphocytic leukemia	18.54
UNPD43323	Inflammatory diseases	18.52
UNPD62246	Cancer, unspecific	18.52
UNPD100732	Bacterial infections	18.51
UNPD180807	Cancer, unspecific	18.51
UNPD63645	Chronic lymphocytic leukemia	18.51
UNPD171664	Asthma	18.5
UNPD122351	Cancer, unspecific	18.49
UNPD138428	Cancer, unspecific	18.49
UNPD189962	Cancer, unspecific	18.49
UNPD189962	Viral infection, unspecified	18.49
UNPD24539	Hypertension	18.49
UNPD43323	Inflammatory bowel disease	18.49
UNPD81732	Asthma	18.49
UNPD157027	Coronary Artery Disease	18.48
UNPD54004	Chronic lymphocytic leukemia	18.48
UNPD128144	Restenosis	18.47
UNPD141622	Inflammation	18.47
UNPD26456	Asthma	18.47
UNPD50422	Brain Cancer	18.47
UNPD50422	Lung Cancer	18.47
UNPD50422	Osteoarthritis	18.47
UNPD50422	Pancreatic Cancer	18.47
UNPD50422	Prostate cancer	18.47
UNPD16226	Atherosclerosis	18.45
UNPD63693	Chronic lymphocytic leukemia	18.45
UNPD108963	Cancer, unspecific	18.44
UNPD175245	Inflammatory diseases	18.44
UNPD29955	Inflammation	18.44
UNPD155524	Asthma	18.43
UNPD57255	Chronic lymphocytic leukemia	18.43
UNPD96730	Cancer, unspecific	18.41
UNPD143510	Chronic lymphocytic leukemia	18.39
UNPD43333	Chronic lymphocytic leukemia	18.39
UNPD44375	Chronic lymphocytic leukemia	18.39
UNPD83155	Restenosis	18.38
UNPD39489	Asthma	18.37
UNPD188230	Malaria	18.36
UNPD155524	Chronic lymphocytic leukemia	18.35
UNPD51256	Atherosclerosis	18.33
UNPD51256	Non-small Cell Lung Cancer	18.33
UNPD51256	Prostate cancer	18.33
UNPD51256	Renal Cell Carcinoma	18.33
UNPD138692	Chronic lymphocytic leukemia	18.32
UNPD102063	Hormone-refractory Prostate cancer	18.31
UNPD102063	Kaposi's Sarcoma	18.31
UNPD102063	Lung Cancer	18.31
UNPD102063	Myocardial infarction	18.31
UNPD102063	Non-small Cell Lung Cancer	18.31
UNPD102063	Osteoarthritis	18.31
UNPD107912	Chronic lymphocytic leukemia	18.31
UNPD143622	Chronic lymphocytic leukemia	18.31
UNPD156376	Chronic lymphocytic leukemia	18.31
UNPD61603	Vascular disease	18.31
UNPD195420	Asthma	18.29
UNPD230	Asthma	18.28
UNPD94175	Bacterial infections	18.28
UNPD156376	Asthma	18.26
UNPD61603	Diabetic retinopathy	18.26
UNPD186632	Chronic lymphocytic leukemia	18.25
UNPD28103	Cancer, unspecific	18.25
UNPD29955	Cancer, unspecific	18.25
UNPD29955	Myocardial infarction	18.25
UNPD29955	Osteoarthritis	18.25
UNPD85434	Prostate cancer	18.24
UNPD152402	Asthma	18.22
UNPD102293	Heart failure	18.21
UNPD129237	Atherosclerosis	18.21
UNPD172386	Chronic lymphocytic leukemia	18.21
UNPD21224	Cardiovascular disease, unspecified	18.21
UNPD45085	Brain Cancer	18.18
UNPD45085	Lung Cancer	18.18
UNPD45085	Osteoarthritis	18.18
UNPD45085	Pancreatic Cancer	18.18
UNPD45085	Prostate cancer	18.18
UNPD48670	Asthma	18.18
UNPD155286	Bacterial infections	18.17
UNPD36138	Chronic lymphocytic leukemia	18.17
UNPD61603	Restenosis	18.13
UNPD99522	Asthma	18.1
UNPD95242	Chronic lymphocytic leukemia	13.44
UNPD16193	Asthma	13.11
UNPD119313	Chronic lymphocytic leukemia	12.95
UNPD43323	Korsakov's alcoholic psychosis	12.87
UNPD43323	Vitamin B6 deficiency	12.87
UNPD171664	Diabetes mellitus	12.82
UNPD43323	Advanced lung cancer	12.66
UNPD43323	Guillain-Barre syndrome	12.66
UNPD43323	Multiple sclerosis	12.66
UNPD43323	Renal Cell Carcinoma	12.66
UNPD43323	Rheumatoid arthritis, unspecified	12.66
UNPD50422	Chronic lymphocytic leukemia	12.64
UNPD71450	Diabetes mellitus	12.61
UNPD5451	Chronic lymphocytic leukemia	12.48
UNPD112412	Chronic lymphocytic leukemia	12.38
UNPD52311	Advanced lung cancer	12.37
UNPD52311	Atherosclerosis	12.37
UNPD52311	Brain Cancer	12.37
UNPD52311	Guillain-Barre syndrome	12.37
UNPD52311	Hormone-refractory Prostate cancer	12.37
UNPD52311	Kaposi's Sarcoma	12.37
UNPD52311	Lung Cancer	12.37
UNPD52311	Multiple sclerosis	12.37
UNPD52311	Non-small Cell Lung Cancer	12.37
UNPD52311	Osteoarthritis	12.37
UNPD52311	Pancreatic Cancer	12.37
UNPD52311	Prostate cancer	12.37
UNPD52311	Renal Cell Carcinoma	12.37
UNPD52311	Rheumatoid arthritis, unspecified	12.37
UNPD25089	Chronic lymphocytic leukemia	12.32
UNPD17936	Chronic lymphocytic leukemia	12.28
UNPD27844	Chronic lymphocytic leukemia	12.26
UNPD43323	Atherosclerotic cardiovascular disease	12.26
UNPD43323	Cardiac allograft vasculopathy	12.26
UNPD43323	Glaucoma	12.26
UNPD43323	Hepatic fibrosis	12.26
UNPD43323	Hypertensive vascular disease	12.26
UNPD43323	Intimal hyperplasia	12.26
UNPD43323	Liver fibrogenesis	12.26
UNPD43323	Primary pulmonary hypertension	12.26
UNPD43323	Pulmonary hypertension	12.26
UNPD43323	Ventricular hypertrophy	12.26
UNPD174494	Chronic lymphocytic leukemia	12.25
UNPD56182	Advanced lung cancer	12.23
UNPD56182	Atherosclerosis	12.23
UNPD56182	Brain Cancer	12.23
UNPD56182	Guillain-Barre syndrome	12.23
UNPD56182	Hormone-refractory Prostate cancer	12.23
UNPD56182	Kaposi's Sarcoma	12.23
UNPD56182	Lung Cancer	12.23
UNPD56182	Multiple sclerosis	12.23
UNPD56182	Non-small Cell Lung Cancer	12.23
UNPD56182	Osteoarthritis	12.23
UNPD56182	Pancreatic Cancer	12.23
UNPD56182	Prostate cancer	12.23
UNPD56182	Renal Cell Carcinoma	12.23
UNPD56182	Rheumatoid arthritis, unspecified	12.23
UNPD119313	Autoimmune diseases	12.18
UNPD119313	Melanoma	12.18
UNPD141622	Anthrax infection	12.12
UNPD63061	Chronic lymphocytic leukemia	12.07
UNPD43323	B-lineage malignancies	12.03
UNPD43323	Diabetic retinopathy	12.03
UNPD43323	Macular edema	12.03
UNPD95242	Autoimmune diseases	11.91
UNPD95242	Melanoma	11.91
UNPD53084	Diabetes mellitus	11.9
UNPD194973	Atherosclerotic cardiovascular disease	11.89
UNPD194973	Cardiac allograft vasculopathy	11.89
UNPD194973	Glaucoma	11.89
UNPD194973	Hepatic fibrosis	11.89
UNPD194973	Hypertensive vascular disease	11.89
UNPD194973	Intimal hyperplasia	11.89
UNPD194973	Liver fibrogenesis	11.89
UNPD194973	Primary pulmonary hypertension	11.89
UNPD194973	Pulmonary hypertension	11.89
UNPD194973	Ventricular hypertrophy	11.89
UNPD22629	Chronic lymphocytic leukemia	11.86
UNPD93920	Chronic lymphocytic leukemia	11.78
UNPD165142	Asthma	11.7
UNPD43323	Anthrax infection	11.68
UNPD107682	Advanced lung cancer	11.65
UNPD107682	Atherosclerosis	11.65
UNPD107682	Guillain-Barre syndrome	11.65
UNPD107682	Multiple sclerosis	11.65
UNPD107682	Renal Cell Carcinoma	11.65
UNPD107682	Rheumatoid arthritis, unspecified	11.65
UNPD65790	Advanced lung cancer	11.63
UNPD65790	Atherosclerosis	11.63
UNPD65790	Brain Cancer	11.63
UNPD65790	Guillain-Barre syndrome	11.63
UNPD65790	Hormone-refractory Prostate cancer	11.63
UNPD65790	Kaposi's Sarcoma	11.63
UNPD65790	Lung Cancer	11.63
UNPD65790	Multiple sclerosis	11.63
UNPD65790	Non-small Cell Lung Cancer	11.63
UNPD65790	Osteoarthritis	11.63
UNPD65790	Pancreatic Cancer	11.63
UNPD65790	Prostate cancer	11.63
UNPD65790	Renal Cell Carcinoma	11.63
UNPD65790	Restenosis	11.63
UNPD65790	Rheumatoid arthritis, unspecified	11.63
UNPD141622	Atherosclerotic cardiovascular disease	11.62
UNPD141622	Cardiac allograft vasculopathy	11.62
UNPD141622	Glaucoma	11.62
UNPD141622	Hepatic fibrosis	11.62
UNPD141622	Hypertensive vascular disease	11.62
UNPD141622	Intimal hyperplasia	11.62
UNPD141622	Liver fibrogenesis	11.62
UNPD141622	Primary pulmonary hypertension	11.62
UNPD141622	Pulmonary hypertension	11.62
UNPD141622	Vascular disease	11.62
UNPD141622	Ventricular hypertrophy	11.62
UNPD107682	Atherosclerotic cardiovascular disease	11.58
UNPD107682	Cardiac allograft vasculopathy	11.58
UNPD107682	Dementia	11.58
UNPD107682	Glaucoma	11.58
UNPD107682	Hepatic fibrosis	11.58
UNPD107682	Hypertensive vascular disease	11.58
UNPD107682	Intimal hyperplasia	11.58
UNPD107682	Liver fibrogenesis	11.58
UNPD107682	Neurological diseases	11.58
UNPD107682	Primary pulmonary hypertension	11.58
UNPD107682	Pulmonary hypertension	11.58
UNPD107682	Vascular disease	11.58
UNPD107682	Ventricular hypertrophy	11.58
UNPD172656	Breast cancer (hormone-sensitive)	11.55
UNPD170548	Asthma	11.54
UNPD193107	Chronic lymphocytic leukemia	11.54
UNPD107682	Biventricular heart failure	11.51
UNPD107682	Chronic heart failure	11.51
UNPD107682	Melanoma	11.49
UNPD171385	Advanced lung cancer	11.47
UNPD171385	Atherosclerosis	11.47
UNPD171385	Brain Cancer	11.47
UNPD171385	Guillain-Barre syndrome	11.47
UNPD171385	Hormone-refractory Prostate cancer	11.47
UNPD171385	Kaposi's Sarcoma	11.47
UNPD171385	Lung Cancer	11.47
UNPD171385	Multiple sclerosis	11.47
UNPD171385	Non-small Cell Lung Cancer	11.47
UNPD171385	Osteoarthritis	11.47
UNPD171385	Pancreatic Cancer	11.47
UNPD171385	Prostate cancer	11.47
UNPD171385	Renal Cell Carcinoma	11.47
UNPD171385	Rheumatoid arthritis, unspecified	11.47
UNPD125631	Asthma	11.46
UNPD135313	Chronic lymphocytic leukemia	11.42
UNPD38223	Dementia	11.4
UNPD155286	Asthma	11.38
UNPD95242	Bacterial infections	11.38
UNPD78450	Atherosclerosis	11.35
UNPD78450	Cardiovascular disease, unspecified	11.35
UNPD78450	Cerebral vasospasm	11.35
UNPD78450	Chronic myeloid leukemia	11.35
UNPD78450	Crohn's Disease	11.35
UNPD78450	Ischemic injury of the liver	11.35
UNPD78450	Kaposi's sarcoma	11.35
UNPD78450	Neonatal Hyperbilirubinemia, jaundice	11.35
UNPD78450	Oxidative tissue injuries	11.35
UNPD78450	Ulcerative colitis	11.35
UNPD78450	Vascular disease	11.35
UNPD140021	Asthma	11.33
UNPD17936	Advanced lung cancer	11.3
UNPD17936	Atherosclerosis	11.3
UNPD17936	Brain Cancer	11.3
UNPD17936	Guillain-Barre syndrome	11.3
UNPD17936	Hormone-refractory Prostate cancer	11.3
UNPD17936	Kaposi's Sarcoma	11.3
UNPD17936	Lung Cancer	11.3
UNPD17936	Multiple sclerosis	11.3
UNPD17936	Non-small Cell Lung Cancer	11.3
UNPD17936	Osteoarthritis	11.3
UNPD17936	Pancreatic Cancer	11.3
UNPD17936	Prostate cancer	11.3
UNPD17936	Renal Cell Carcinoma	11.3
UNPD17936	Rheumatoid arthritis, unspecified	11.3
UNPD21587	Diabetes mellitus	11.3
UNPD20521	Diabetes mellitus	11.28
UNPD21224	Bacterial infections	11.27
UNPD193321	Diabetes mellitus	11.26
UNPD250	Diabetes mellitus	11.26
UNPD138811	Chronic lymphocytic leukemia	11.24
UNPD181328	Asthma	11.24
UNPD181328	Chronic lymphocytic leukemia	11.24
UNPD52311	Autoimmune diseases	11.24
UNPD52311	Melanoma	11.24
UNPD45163	Atherosclerotic cardiovascular disease	11.23
UNPD45163	Cardiac allograft vasculopathy	11.23
UNPD45163	Glaucoma	11.23
UNPD45163	Hepatic fibrosis	11.23
UNPD45163	Hypertensive vascular disease	11.23
UNPD45163	Intimal hyperplasia	11.23
UNPD45163	Liver fibrogenesis	11.23
UNPD45163	Primary pulmonary hypertension	11.23
UNPD45163	Pulmonary hypertension	11.23
UNPD45163	Restenosis	11.23
UNPD45163	Vascular disease	11.23
UNPD45163	Ventricular hypertrophy	11.23
UNPD99240	Advanced lung cancer	11.22
UNPD99240	Atherosclerosis	11.22
UNPD99240	Brain Cancer	11.22
UNPD99240	Guillain-Barre syndrome	11.22
UNPD99240	Hormone-refractory Prostate cancer	11.22
UNPD99240	Kaposi's Sarcoma	11.22
UNPD99240	Lung Cancer	11.22
UNPD99240	Multiple sclerosis	11.22
UNPD99240	Non-small Cell Lung Cancer	11.22
UNPD99240	Osteoarthritis	11.22
UNPD99240	Pancreatic Cancer	11.22
UNPD99240	Prostate cancer	11.22
UNPD99240	Renal Cell Carcinoma	11.22
UNPD99240	Restenosis	11.22
UNPD99240	Rheumatoid arthritis, unspecified	11.22
UNPD78132	Chronic obstructive pulmonary disease	11.19
UNPD78132	Heart failure	11.19
UNPD78132	Hypertension	11.19
UNPD78132	Vascular disease	11.19
UNPD63216	Atherosclerotic cardiovascular disease	11.18
UNPD63216	Cardiac allograft vasculopathy	11.18
UNPD63216	Glaucoma	11.18
UNPD63216	Hepatic fibrosis	11.18
UNPD63216	Hypertensive vascular disease	11.18
UNPD63216	Intimal hyperplasia	11.18
UNPD63216	Liver fibrogenesis	11.18
UNPD63216	Primary pulmonary hypertension	11.18
UNPD63216	Ventricular hypertrophy	11.18
UNPD171385	Diabetes mellitus	11.16
UNPD193321	Chronic lymphocytic leukemia	11.16
UNPD119313	Diabetes mellitus	11.13
UNPD22629	Diabetes mellitus	11.13
UNPD6555	Chronic lymphocytic leukemia	11.13
UNPD89074	Asthma	11.13
UNPD89074	Chronic lymphocytic leukemia	11.13
UNPD90719	Asthma	11.12
UNPD90719	Chronic lymphocytic leukemia	11.12
UNPD160120	Autoimmune diseases	11.11
UNPD160120	Melanoma	11.11
UNPD194973	Anthrax infection	11.11
UNPD100732	Diabetes mellitus	11.1
UNPD43323	Squamous cell carcinoma	11.1
UNPD71450	Autoimmune diseases	11.1
UNPD71450	Melanoma	11.1
UNPD5255	Atherosclerotic cardiovascular disease	11.09
UNPD5255	Cardiac allograft vasculopathy	11.09
UNPD5255	Glaucoma	11.09
UNPD5255	Hepatic fibrosis	11.09
UNPD5255	Hypertensive vascular disease	11.09
UNPD5255	Intimal hyperplasia	11.09
UNPD5255	Liver fibrogenesis	11.09
UNPD5255	Primary pulmonary hypertension	11.09
UNPD5255	Pulmonary hypertension	11.09
UNPD5255	Vascular disease	11.09
UNPD5255	Ventricular hypertrophy	11.09
UNPD5255	Advanced lung cancer	11.08
UNPD5255	Atherosclerosis	11.08
UNPD5255	Brain Cancer	11.08
UNPD5255	Guillain-Barre syndrome	11.08
UNPD5255	Hormone-refractory Prostate cancer	11.08
UNPD5255	Kaposi's Sarcoma	11.08
UNPD5255	Lung Cancer	11.08
UNPD5255	Multiple sclerosis	11.08
UNPD5255	Non-small Cell Lung Cancer	11.08
UNPD5255	Osteoarthritis	11.08
UNPD5255	Pancreatic Cancer	11.08
UNPD5255	Prostate cancer	11.08
UNPD5255	Renal Cell Carcinoma	11.08
UNPD5255	Rheumatoid arthritis, unspecified	11.08
UNPD102136	Atherosclerosis	11.05
UNPD102136	Coronary Artery Disease	11.05
UNPD123655	Diabetes mellitus	11.04
UNPD137471	Diabetes mellitus	11.04
UNPD152402	Atherosclerosis	11.03
UNPD152402	Cardiovascular disease, unspecified	11.03
UNPD152402	Cerebral vasospasm	11.03
UNPD152402	Chronic myeloid leukemia	11.03
UNPD152402	Crohn's Disease	11.03
UNPD152402	Ischemic injury of the liver	11.03
UNPD152402	Kaposi's sarcoma	11.03
UNPD152402	Neonatal Hyperbilirubinemia, jaundice	11.03
UNPD152402	Oxidative tissue injuries	11.03
UNPD152402	Ulcerative colitis	11.03
UNPD170548	Diabetes mellitus	11.03
UNPD194973	Dementia	11.03
UNPD194973	Neurological diseases	11.03
UNPD194973	Viral infection, unspecified	11.03
UNPD2681	Chronic lymphocytic leukemia	11.03
UNPD16193	Diabetes mellitus	11.02
UNPD185479	Autoimmune diseases	11.02
UNPD185479	Melanoma	11.02
UNPD43323	Dementia	11.02
UNPD43323	Neurological diseases	11.02
UNPD59628	Bacterial infections	11.02
UNPD141274	Alzheimer's disease	11.01
UNPD141274	Atherosclerosis	11.01
UNPD141274	Cardiovascular disease, unspecified	11.01
UNPD141274	Cocaine overdose	11.01
UNPD141274	Hypercholesterolaemia	11.01
UNPD141274	Protection against chemical weapons like Sarin, Soman and VX gas	11.01
UNPD194823	Anthrax infection	11.01
UNPD10610	Microbial infections	11
UNPD52311	Chronic lymphocytic leukemia	10.99
UNPD38223	Autoimmune diseases	10.98
UNPD38223	Melanoma	10.98
UNPD50422	Anthrax infection	10.97
UNPD38223	Atherosclerotic cardiovascular disease	10.95
UNPD38223	Cardiac allograft vasculopathy	10.95
UNPD38223	Glaucoma	10.95
UNPD38223	Hepatic fibrosis	10.95
UNPD38223	Hypertensive vascular disease	10.95
UNPD38223	Intimal hyperplasia	10.95
UNPD38223	Liver fibrogenesis	10.95
UNPD38223	Primary pulmonary hypertension	10.95
UNPD38223	Pulmonary hypertension	10.95
UNPD38223	Restenosis	10.95
UNPD38223	Vascular disease	10.95
UNPD38223	Ventricular hypertrophy	10.95
UNPD124593	Chronic lymphocytic leukemia	10.94
UNPD142784	Atherosclerosis	10.94
UNPD142784	Cardiovascular disease, unspecified	10.94
UNPD142784	Cerebral vasospasm	10.94
UNPD142784	Chronic myeloid leukemia	10.94
UNPD142784	Crohn's Disease	10.94
UNPD142784	Ischemic injury of the liver	10.94
UNPD142784	Kaposi's sarcoma	10.94
UNPD142784	Neonatal Hyperbilirubinemia, jaundice	10.94
UNPD142784	Oxidative tissue injuries	10.94
UNPD142784	Ulcerative colitis	10.94
UNPD142784	Vascular disease	10.94
UNPD21224	Asthma	10.94
UNPD196972	Diabetes mellitus	10.93
UNPD52311	Erectile dysfunction	10.93
UNPD52311	Injury to spine and spinal cord	10.93
UNPD160120	Asthma	10.91
UNPD43323	Biventricular heart failure	10.91
UNPD43323	Chronic heart failure	10.91
UNPD121964	Diabetes mellitus	10.89
UNPD42809	Chronic lymphocytic leukemia	10.89
UNPD154000	Chronic lymphocytic leukemia	10.88
UNPD137173	Asthma	10.87
UNPD5255	Dementia	10.87
UNPD5255	Neurological diseases	10.87
UNPD141622	Dementia	10.86
UNPD141622	Neurological diseases	10.86
UNPD43323	Diabetes Mellitus Type 2	10.86
UNPD43323	Malignancies	10.86
UNPD99240	Chronic lymphocytic leukemia	10.86
UNPD165142	Chronic lymphocytic leukemia	10.85
UNPD43323	Leukemia, unspecified	10.84
UNPD12641	Autoimmune diseases	10.82
UNPD12641	Melanoma	10.82
UNPD2675	Anthrax infection	10.82
UNPD107682	Squamous cell carcinoma	10.81
UNPD45829	Bacterial infections	10.81
UNPD159030	Chronic lymphocytic leukemia	10.8
UNPD5255	Immune disease	10.8
UNPD5255	T cell leukemias	10.8
UNPD9426	Chronic lymphocytic leukemia	10.79
UNPD195284	Bacterial infections	10.77
UNPD37355	Chronic lymphocytic leukemia	10.77
UNPD41233	Diabetes mellitus	10.77
UNPD41602	Diabetes mellitus	10.77
UNPD134383	Anthrax infection	10.76
UNPD138811	Diabetes mellitus	10.76
UNPD194973	Alzheimer's disease	10.76
UNPD194973	Cardiovascular disease, unspecified	10.76
UNPD176771	Chronic obstructive pulmonary disease	10.75
UNPD176771	Heart failure	10.75
UNPD176771	Hypertension	10.75
UNPD176771	Vascular disease	10.75
UNPD43323	Congestive Heart Failure	10.75
UNPD43323	Prostate cancer (early stage hormone sensitive)	10.75
UNPD61603	Immunosuppression	10.75
UNPD182577	Alzheimer's disease	10.74
UNPD182577	Atherosclerosis	10.74
UNPD182577	Cardiovascular disease, unspecified	10.74
UNPD182577	Cocaine overdose	10.74
UNPD182577	Hypercholesterolaemia	10.74
UNPD182577	Protection against chemical weapons like Sarin, Soman and VX gas	10.74
UNPD45163	Anthrax infection	10.74
UNPD70326	Diabetes mellitus	10.74
UNPD70326	Bacterial infections	10.73
UNPD141622	Melanoma	10.72
UNPD21224	Advanced lung cancer	10.72
UNPD21224	Guillain-Barre syndrome	10.72
UNPD21224	Hormone-refractory Prostate cancer	10.72
UNPD21224	Kaposi's Sarcoma	10.72
UNPD21224	Multiple sclerosis	10.72
UNPD21224	Non-small Cell Lung Cancer	10.72
UNPD21224	Renal Cell Carcinoma	10.72
UNPD21224	Restenosis	10.72
UNPD21224	Rheumatoid arthritis, unspecified	10.72
UNPD55127	Advanced lung cancer	10.72
UNPD55127	Atherosclerosis	10.72
UNPD55127	Brain Cancer	10.72
UNPD55127	Guillain-Barre syndrome	10.72
UNPD55127	Hormone-refractory Prostate cancer	10.72
UNPD55127	Kaposi's Sarcoma	10.72
UNPD55127	Lung Cancer	10.72
UNPD55127	Multiple sclerosis	10.72
UNPD55127	Non-small Cell Lung Cancer	10.72
UNPD55127	Osteoarthritis	10.72
UNPD55127	Pancreatic Cancer	10.72
UNPD55127	Prostate cancer	10.72
UNPD55127	Renal Cell Carcinoma	10.72
UNPD55127	Restenosis	10.72
UNPD55127	Rheumatoid arthritis, unspecified	10.72
UNPD120102	Chronic lymphocytic leukemia	10.71
UNPD129006	Influenza A virus infection	10.71
UNPD41999	Bacterial infections	10.7
UNPD111088	Advanced lung cancer	10.69
UNPD111088	Atherosclerosis	10.69
UNPD111088	Brain Cancer	10.69
UNPD111088	Guillain-Barre syndrome	10.69
UNPD111088	Hormone-refractory Prostate cancer	10.69
UNPD111088	Kaposi's Sarcoma	10.69
UNPD111088	Lung Cancer	10.69
UNPD111088	Multiple sclerosis	10.69
UNPD111088	Non-small Cell Lung Cancer	10.69
UNPD111088	Osteoarthritis	10.69
UNPD111088	Pancreatic Cancer	10.69
UNPD111088	Prostate cancer	10.69
UNPD111088	Renal Cell Carcinoma	10.69
UNPD111088	Rheumatoid arthritis, unspecified	10.69
UNPD55905	Asthma	10.69
UNPD173806	Asthma	10.68
UNPD173806	Chronic lymphocytic leukemia	10.68
UNPD145731	Diabetes mellitus	10.66
UNPD171385	Bacterial infections	10.66
UNPD5255	Analgesics	10.66
UNPD5255	Convulsions	10.66
UNPD5255	Neuronal injury	10.66
UNPD5255	Pain, unspecific	10.66
UNPD71450	Chronic lymphocytic leukemia	10.66
UNPD143900	Autoimmune diseases	10.65
UNPD143900	Melanoma	10.65
UNPD47005	Chronic lymphocytic leukemia	10.65
UNPD10985	Atherosclerosis	10.64
UNPD10985	Cardiovascular disease, unspecified	10.64
UNPD10985	Cerebral vasospasm	10.64
UNPD10985	Chronic myeloid leukemia	10.64
UNPD10985	Crohn's Disease	10.64
UNPD10985	Ischemic injury of the liver	10.64
UNPD10985	Kaposi's sarcoma	10.64
UNPD10985	Neonatal Hyperbilirubinemia, jaundice	10.64
UNPD10985	Oxidative tissue injuries	10.64
UNPD10985	Ulcerative colitis	10.64
UNPD10985	Vascular disease	10.64
UNPD133358	Chronic lymphocytic leukemia	10.64
UNPD176033	Bacterial infections	10.64
UNPD195284	Chronic lymphocytic leukemia	10.64
UNPD59416	Chronic lymphocytic leukemia	10.64
UNPD124593	Autoimmune diseases	10.62
UNPD124593	Melanoma	10.62
UNPD146495	Chronic lymphocytic leukemia	10.62
UNPD165284	Asthma	10.62
UNPD171385	Atherosclerotic cardiovascular disease	10.62
UNPD171385	Cardiac allograft vasculopathy	10.62
UNPD171385	Glaucoma	10.62
UNPD171385	Hepatic fibrosis	10.62
UNPD171385	Hypertensive vascular disease	10.62
UNPD171385	Intimal hyperplasia	10.62
UNPD171385	Liver fibrogenesis	10.62
UNPD171385	Primary pulmonary hypertension	10.62
UNPD171385	Pulmonary hypertension	10.62
UNPD171385	Vascular disease	10.62
UNPD171385	Ventricular hypertrophy	10.62
UNPD22629	Autoimmune diseases	10.62
UNPD22629	Melanoma	10.62
UNPD134383	Diabetes mellitus	10.61
UNPD160120	Diabetes mellitus	10.61
UNPD184933	Chronic lymphocytic leukemia	10.61
UNPD189962	Bacterial infections	10.61
UNPD41602	Chronic lymphocytic leukemia	10.61
UNPD78805	Asthma	10.61
UNPD154170	Diabetes mellitus	10.6
UNPD111401	Chronic lymphocytic leukemia	10.59
UNPD143900	Chronic lymphocytic leukemia	10.59
UNPD16919	Brain Cancer	10.59
UNPD16919	Hormone-refractory Prostate cancer	10.59
UNPD16919	Kaposi's Sarcoma	10.59
UNPD16919	Lung Cancer	10.59
UNPD16919	Myocardial infarction	10.59
UNPD16919	Non-small Cell Lung Cancer	10.59
UNPD16919	Osteoarthritis	10.59
UNPD16919	Prostate cancer	10.59
UNPD16919	Squamous cell carcinoma	10.59
UNPD59227	Asthma	10.59
UNPD92567	Atherosclerosis	10.58
UNPD92567	Cardiovascular disease, unspecified	10.58
UNPD92567	Cerebral vasospasm	10.58
UNPD92567	Chronic myeloid leukemia	10.58
UNPD92567	Crohn's Disease	10.58
UNPD92567	Ischemic injury of the liver	10.58
UNPD92567	Kaposi's sarcoma	10.58
UNPD92567	Neonatal Hyperbilirubinemia, jaundice	10.58
UNPD92567	Oxidative tissue injuries	10.58
UNPD92567	Ulcerative colitis	10.58
UNPD92567	Vascular disease	10.58
UNPD165713	Chronic obstructive pulmonary disease	10.57
UNPD165713	Heart failure	10.57
UNPD165713	Hypertension	10.57
UNPD165713	Vascular disease	10.57
UNPD184279	Thrombosis	10.57
UNPD192408	Chronic lymphocytic leukemia	10.57
UNPD41999	Acquired Immune Deficiency Syndrome	10.57
UNPD41999	Malaria	10.57
UNPD41999	Parasitic diseases	10.57
UNPD120094	Chronic lymphocytic leukemia	10.56
UNPD127342	Diabetes mellitus	10.56
UNPD2414	Atherosclerosis	10.56
UNPD2414	Cardiovascular disease, unspecified	10.56
UNPD2414	Cerebral vasospasm	10.56
UNPD2414	Chronic myeloid leukemia	10.56
UNPD2414	Crohn's Disease	10.56
UNPD2414	Ischemic injury of the liver	10.56
UNPD2414	Kaposi's sarcoma	10.56
UNPD2414	Neonatal Hyperbilirubinemia, jaundice	10.56
UNPD2414	Oxidative tissue injuries	10.56
UNPD2414	Ulcerative colitis	10.56
UNPD2414	Vascular disease	10.56
UNPD34850	Atherosclerosis	10.56
UNPD34850	Coronary Artery Disease	10.56
UNPD140833	Diabetes mellitus	10.55
UNPD156975	Angina	10.55
UNPD156975	Cardiovascular disease, unspecified	10.55
UNPD156975	Colon cancer	10.55
UNPD156975	Coronary Artery Disease	10.55
UNPD156975	Helminth infection	10.55
UNPD156975	Hypertension, Angina	10.55
UNPD156975	Inflammation	10.55
UNPD156975	Schizophrenia	10.55
UNPD156975	Sepsis	10.55
UNPD32854	Cardiovascular disease, unspecified	10.55
UNPD32854	Hypertension	10.55
UNPD32854	Renal diseases	10.55
UNPD38223	Anthrax infection	10.55
UNPD53693	Atherosclerosis	10.55
UNPD53693	Cardiovascular disease, unspecified	10.55
UNPD53693	Cerebral vasospasm	10.55
UNPD53693	Chronic myeloid leukemia	10.55
UNPD53693	Crohn's Disease	10.55
UNPD53693	Ischemic injury of the liver	10.55
UNPD53693	Kaposi's sarcoma	10.55
UNPD53693	Neonatal Hyperbilirubinemia, jaundice	10.55
UNPD53693	Oxidative tissue injuries	10.55
UNPD53693	Ulcerative colitis	10.55
UNPD53693	Vascular disease	10.55
UNPD63216	Advanced lung cancer	10.55
UNPD63216	Atherosclerosis	10.55
UNPD63216	Brain Cancer	10.55
UNPD63216	Guillain-Barre syndrome	10.55
UNPD63216	Hormone-refractory Prostate cancer	10.55
UNPD63216	Kaposi's Sarcoma	10.55
UNPD63216	Lung Cancer	10.55
UNPD63216	Multiple sclerosis	10.55
UNPD63216	Non-small Cell Lung Cancer	10.55
UNPD63216	Osteoarthritis	10.55
UNPD63216	Pancreatic Cancer	10.55
UNPD63216	Prostate cancer	10.55
UNPD63216	Renal Cell Carcinoma	10.55
UNPD63216	Rheumatoid arthritis, unspecified	10.55
UNPD181328	Diabetes mellitus	10.54
UNPD141622	Convulsions	10.53
UNPD141622	Neuronal injury	10.53
UNPD194973	B-lineage malignancies	10.53
UNPD194973	Diabetic retinopathy	10.53
UNPD194973	Macular edema	10.53
UNPD21224	Chronic lymphocytic leukemia	10.53
UNPD41999	Autoimmune diseases	10.53
UNPD41999	Melanoma	10.53
UNPD43323	Chronic myelogenous leukemia	10.53
UNPD43323	Gastrointestinal stromal tumors	10.53
UNPD43323	Hematological Malignancies	10.53
UNPD43323	HER2-positive Metastatic Breast Cancer	10.53
UNPD43323	Refractory Hematological Malignancies	10.53
UNPD43323	Solid tumors	10.53
UNPD47386	Chronic lymphocytic leukemia	10.53
UNPD45163	B-lineage malignancies	10.51
UNPD45163	Diabetes mellitus	10.51
UNPD45163	Diabetic retinopathy	10.51
UNPD45163	Macular edema	10.51
UNPD99565	Atherosclerosis	10.51
UNPD99565	Cardiovascular disease, unspecified	10.51
UNPD99565	Cerebral vasospasm	10.51
UNPD99565	Chronic myeloid leukemia	10.51
UNPD99565	Crohn's Disease	10.51
UNPD99565	Ischemic injury of the liver	10.51
UNPD99565	Kaposi's sarcoma	10.51
UNPD99565	Neonatal Hyperbilirubinemia, jaundice	10.51
UNPD99565	Oxidative tissue injuries	10.51
UNPD99565	Ulcerative colitis	10.51
UNPD99565	Vascular disease	10.51
UNPD127711	Chronic lymphocytic leukemia	10.5
UNPD52311	Diabetes mellitus	10.5
UNPD99240	Bacterial infections	10.5
UNPD117330	Asthma	10.49
UNPD145731	Analgesics	10.49
UNPD145731	Convulsions	10.49
UNPD145731	Neuronal injury	10.49
UNPD145731	Pain, unspecific	10.49
UNPD193254	Atherosclerosis	10.48
UNPD193254	Crohn's disease, unspecified	10.48
UNPD193254	Emphysema	10.48
UNPD193254	Gastro-intestinal ulcers	10.48
UNPD193254	Non-small Cell Lung Cancer	10.48
UNPD193254	Prostate cancer	10.48
UNPD193254	Renal Cell Carcinoma	10.48
UNPD193254	Ulcerative colitis	10.48
UNPD55905	Advanced lung cancer	10.48
UNPD55905	Atherosclerosis	10.48
UNPD55905	Brain Cancer	10.48
UNPD55905	Guillain-Barre syndrome	10.48
UNPD55905	Hormone-refractory Prostate cancer	10.48
UNPD55905	Kaposi's Sarcoma	10.48
UNPD55905	Lung Cancer	10.48
UNPD55905	Multiple sclerosis	10.48
UNPD55905	Non-small Cell Lung Cancer	10.48
UNPD55905	Osteoarthritis	10.48
UNPD55905	Pancreatic Cancer	10.48
UNPD55905	Prostate cancer	10.48
UNPD55905	Renal Cell Carcinoma	10.48
UNPD55905	Restenosis	10.48
UNPD55905	Rheumatoid arthritis, unspecified	10.48
UNPD107682	Anthrax infection	10.47
UNPD113593	Angina	10.47
UNPD113593	Cardiovascular disease, unspecified	10.47
UNPD113593	Colon cancer	10.47
UNPD113593	Coronary Artery Disease	10.47
UNPD113593	Helminth infection	10.47
UNPD113593	Hypertension, Angina	10.47
UNPD113593	Schizophrenia	10.47
UNPD113593	Sepsis	10.47
UNPD119313	Atherosclerotic cardiovascular disease	10.47
UNPD119313	Cardiac allograft vasculopathy	10.47
UNPD119313	Glaucoma	10.47
UNPD119313	Hepatic fibrosis	10.47
UNPD119313	Hypertensive vascular disease	10.47
UNPD119313	Intimal hyperplasia	10.47
UNPD119313	Liver fibrogenesis	10.47
UNPD119313	Primary pulmonary hypertension	10.47
UNPD119313	Pulmonary hypertension	10.47
UNPD119313	Restenosis	10.47
UNPD119313	Vascular disease	10.47
UNPD119313	Ventricular hypertrophy	10.47
UNPD151351	Asthma	10.47
UNPD181546	Asthma	10.47
UNPD181546	Chronic lymphocytic leukemia	10.47
UNPD71188	Cancer, unspecific	10.47
UNPD71188	Chondrosarcoma	10.47
UNPD71188	Emphysema	10.47
UNPD71188	Hormone-refractory Prostate cancer	10.47
UNPD71188	Kaposi's Sarcoma	10.47
UNPD71188	Lung Cancer	10.47
UNPD71188	Myocardial infarction	10.47
UNPD71188	Non-small Cell Lung Cancer	10.47
UNPD71188	Osteoarthritis	10.47
UNPD71188	Pancreatic Cancer	10.47
UNPD78875	Advanced lung cancer	10.47
UNPD78875	Atherosclerosis	10.47
UNPD78875	Brain Cancer	10.47
UNPD78875	Guillain-Barre syndrome	10.47
UNPD78875	Hormone-refractory Prostate cancer	10.47
UNPD78875	Kaposi's Sarcoma	10.47
UNPD78875	Lung Cancer	10.47
UNPD78875	Multiple sclerosis	10.47
UNPD78875	Non-small Cell Lung Cancer	10.47
UNPD78875	Osteoarthritis	10.47
UNPD78875	Pancreatic Cancer	10.47
UNPD78875	Prostate cancer	10.47
UNPD78875	Renal Cell Carcinoma	10.47
UNPD78875	Restenosis	10.47
UNPD78875	Rheumatoid arthritis, unspecified	10.47
UNPD129237	Major depressive disorder	10.46
UNPD129237	Parkinson's disease	10.46
UNPD41233	Erectile dysfunction	10.46
UNPD41233	Injury to spine and spinal cord	10.46
UNPD41233	Pulmonary hypertension	10.46
UNPD41233	Vascular disease	10.46
UNPD63216	Autoimmune diseases	10.46
UNPD152402	Breast cancer	10.45
UNPD152402	Cancer, unspecific	10.45
UNPD152402	Osteoporosis, unspecified	10.45
UNPD122079	Chronic obstructive pulmonary disease	10.44
UNPD122079	Heart failure	10.44
UNPD122079	Hypertension	10.44
UNPD122079	Vascular disease	10.44
UNPD137471	Atherosclerotic cardiovascular disease	10.44
UNPD137471	Cardiac allograft vasculopathy	10.44
UNPD137471	Glaucoma	10.44
UNPD137471	Hepatic fibrosis	10.44
UNPD137471	Hypertensive vascular disease	10.44
UNPD137471	Intimal hyperplasia	10.44
UNPD137471	Liver fibrogenesis	10.44
UNPD137471	Primary pulmonary hypertension	10.44
UNPD137471	Pulmonary hypertension	10.44
UNPD137471	Restenosis	10.44
UNPD137471	Vascular disease	10.44
UNPD137471	Ventricular hypertrophy	10.44
UNPD159032	Breast cancer	10.44
UNPD159032	Ovarian cancer	10.44
UNPD19457	Chronic lymphocytic leukemia	10.44
UNPD38223	Hypertension	10.44
UNPD58080	Chronic obstructive pulmonary disease	10.44
UNPD58080	Heart failure	10.44
UNPD58080	Hypertension	10.44
UNPD58080	Vascular disease	10.44
UNPD60181	Neurodegenerative diseases	10.44
UNPD179573	Advanced lung cancer	10.43
UNPD179573	Atherosclerosis	10.43
UNPD179573	Brain Cancer	10.43
UNPD179573	Guillain-Barre syndrome	10.43
UNPD179573	Hormone-refractory Prostate cancer	10.43
UNPD179573	Kaposi's Sarcoma	10.43
UNPD179573	Lung Cancer	10.43
UNPD179573	Multiple sclerosis	10.43
UNPD179573	Non-small Cell Lung Cancer	10.43
UNPD179573	Osteoarthritis	10.43
UNPD179573	Pancreatic Cancer	10.43
UNPD179573	Prostate cancer	10.43
UNPD179573	Renal Cell Carcinoma	10.43
UNPD179573	Restenosis	10.43
UNPD179573	Rheumatoid arthritis, unspecified	10.43
UNPD107682	B-lineage malignancies	10.42
UNPD107682	Diabetic retinopathy	10.42
UNPD107682	Macular edema	10.42
UNPD122351	Chronic obstructive pulmonary disease	10.42
UNPD122351	Heart failure	10.42
UNPD122351	Vascular disease	10.42
UNPD123655	Advanced lung cancer	10.42
UNPD123655	Atherosclerosis	10.42
UNPD123655	Brain Cancer	10.42
UNPD123655	Guillain-Barre syndrome	10.42
UNPD123655	Hormone-refractory Prostate cancer	10.42
UNPD123655	Kaposi's Sarcoma	10.42
UNPD123655	Lung Cancer	10.42
UNPD123655	Multiple sclerosis	10.42
UNPD123655	Non-small Cell Lung Cancer	10.42
UNPD123655	Osteoarthritis	10.42
UNPD123655	Pancreatic Cancer	10.42
UNPD123655	Prostate cancer	10.42
UNPD123655	Renal Cell Carcinoma	10.42
UNPD123655	Restenosis	10.42
UNPD123655	Rheumatoid arthritis, unspecified	10.42
UNPD17936	Atherosclerotic cardiovascular disease	10.42
UNPD17936	Cardiac allograft vasculopathy	10.42
UNPD17936	Glaucoma	10.42
UNPD17936	Hepatic fibrosis	10.42
UNPD17936	Hypertensive vascular disease	10.42
UNPD17936	Intimal hyperplasia	10.42
UNPD17936	Liver fibrogenesis	10.42
UNPD17936	Primary pulmonary hypertension	10.42
UNPD17936	Pulmonary hypertension	10.42
UNPD17936	Vascular disease	10.42
UNPD17936	Ventricular hypertrophy	10.42
UNPD190027	Cancer, unspecific	10.42
UNPD190027	Immunosuppression	10.42
UNPD41999	Diabetes mellitus	10.42
UNPD45128	Diabetes mellitus	10.42
UNPD5451	Asthma	10.42
UNPD83302	Asthma	10.42
UNPD83302	Chronic lymphocytic leukemia	10.42
UNPD2675	Analgesics	10.41
UNPD2675	Convulsions	10.41
UNPD2675	Neuronal injury	10.41
UNPD2675	Pain, unspecific	10.41
UNPD43323	Solid tumor	10.41
UNPD107682	Analgesics	10.4
UNPD107682	Neuronal injury	10.4
UNPD107682	Pain, unspecific	10.4
UNPD147680	Cutaneous vasculitis induced by immune complex deposition	10.39
UNPD147680	IC-mediated diseases	10.39
UNPD147680	Pulmonary fibrosis	10.39
UNPD184259	Chronic lymphocytic leukemia	10.39
UNPD194973	Sepsis	10.39
UNPD195284	Diabetes mellitus	10.39
UNPD255	Atherosclerotic cardiovascular disease	10.39
UNPD255	Cardiac allograft vasculopathy	10.39
UNPD255	Glaucoma	10.39
UNPD255	Hepatic fibrosis	10.39
UNPD255	Hypertensive vascular disease	10.39
UNPD255	Intimal hyperplasia	10.39
UNPD255	Liver fibrogenesis	10.39
UNPD255	Primary pulmonary hypertension	10.39
UNPD255	Pulmonary hypertension	10.39
UNPD255	Vascular disease	10.39
UNPD255	Ventricular hypertrophy	10.39
UNPD78875	Diabetes mellitus	10.39
UNPD8071	Autoimmune diseases	10.39
UNPD8071	Melanoma	10.39
UNPD92407	Asthma	10.39
UNPD93244	Immunosuppression	10.39
UNPD100107	Asthma	10.38
UNPD38223	Hormone-refractory Prostate cancer	10.38
UNPD38223	Kaposi's Sarcoma	10.38
UNPD38223	Non-small Cell Lung Cancer	10.38
UNPD38223	Squamous cell carcinoma	10.38
UNPD43323	Convulsions	10.38
UNPD43323	Neuronal injury	10.38
UNPD24539	Angina	10.37
UNPD24539	Colon cancer	10.37
UNPD24539	Coronary Artery Disease	10.37
UNPD24539	Helminth infection	10.37
UNPD24539	Hypertension, Angina	10.37
UNPD24539	Inflammation	10.37
UNPD24539	Schizophrenia	10.37
UNPD159032	Thrombosis	10.36
UNPD2546	Chronic lymphocytic leukemia	10.36
UNPD43323	Colon cancer	10.36
UNPD62246	Chronic lymphocytic leukemia	10.36
UNPD88830	Asthma	10.36
UNPD179573	Diabetes mellitus	10.35
UNPD93771	Cardiovascular disease, unspecified	10.35
UNPD93771	Hypertension	10.35
UNPD93771	Renal diseases	10.35
UNPD18924	Chronic lymphocytic leukemia	10.34
UNPD61603	Malaria	10.34
UNPD107682	Alzheimer's disease	10.33
UNPD107682	Cardiovascular disease, unspecified	10.33
UNPD37355	Advanced lung cancer	10.33
UNPD37355	Atherosclerosis	10.33
UNPD37355	Brain Cancer	10.33
UNPD37355	Guillain-Barre syndrome	10.33
UNPD37355	Hormone-refractory Prostate cancer	10.33
UNPD37355	Kaposi's Sarcoma	10.33
UNPD37355	Lung Cancer	10.33
UNPD37355	Multiple sclerosis	10.33
UNPD37355	Non-small Cell Lung Cancer	10.33
UNPD37355	Osteoarthritis	10.33
UNPD37355	Pancreatic Cancer	10.33
UNPD37355	Prostate cancer	10.33
UNPD37355	Renal Cell Carcinoma	10.33
UNPD37355	Restenosis	10.33
UNPD37355	Rheumatoid arthritis, unspecified	10.33
UNPD50422	Congestive Heart Failure	10.33
UNPD50422	Hypertension	10.33
UNPD50422	Prostate cancer (early stage hormone sensitive)	10.33
UNPD58080	Endotoxin-mediated diseases	10.33
UNPD63061	Diabetes mellitus	10.33
UNPD119108	Atherosclerosis	10.32
UNPD119108	Cardiovascular disease, unspecified	10.32
UNPD119108	Cerebral vasospasm	10.32
UNPD119108	Chronic myeloid leukemia	10.32
UNPD119108	Crohn's Disease	10.32
UNPD119108	Ischemic injury of the liver	10.32
UNPD119108	Kaposi's sarcoma	10.32
UNPD119108	Neonatal Hyperbilirubinemia, jaundice	10.32
UNPD119108	Oxidative tissue injuries	10.32
UNPD119108	Ulcerative colitis	10.32
UNPD119108	Vascular disease	10.32
UNPD18924	Diabetes mellitus	10.32
UNPD194823	Asthma	10.32
UNPD107682	Inflammation	10.31
UNPD107682	Sepsis	10.31
UNPD154170	Asthma	10.31
UNPD16919	Asthma	10.31
UNPD41602	Advanced lung cancer	10.31
UNPD41602	Atherosclerosis	10.31
UNPD41602	Brain Cancer	10.31
UNPD41602	Guillain-Barre syndrome	10.31
UNPD41602	Hormone-refractory Prostate cancer	10.31
UNPD41602	Kaposi's Sarcoma	10.31
UNPD41602	Lung Cancer	10.31
UNPD41602	Multiple sclerosis	10.31
UNPD41602	Non-small Cell Lung Cancer	10.31
UNPD41602	Osteoarthritis	10.31
UNPD41602	Pancreatic Cancer	10.31
UNPD41602	Prostate cancer	10.31
UNPD41602	Renal Cell Carcinoma	10.31
UNPD41602	Restenosis	10.31
UNPD41602	Rheumatoid arthritis, unspecified	10.31
UNPD58507	Chronic lymphocytic leukemia	10.31
UNPD63216	Anthrax infection	10.31
UNPD72883	Systemic lupus erythematosus	10.31
UNPD141622	Biventricular heart failure	10.3
UNPD141622	Chronic heart failure	10.3
UNPD173918	Inflammatory diseases	10.3
UNPD173918	Osteoporosis, unspecified	10.3
UNPD173918	Rheumatoid arthritis, unspecified	10.3
UNPD173918	Tumors	10.3
UNPD195244	Asthma	10.3
UNPD195244	Chronic lymphocytic leukemia	10.3
UNPD140833	Chronic lymphocytic leukemia	10.29
UNPD160120	Bacterial infections	10.29
UNPD46377	Asthma	10.29
UNPD110526	Breast cancer	10.28
UNPD110526	Ovarian cancer	10.28
UNPD135313	Advanced lung cancer	10.28
UNPD135313	Atherosclerosis	10.28
UNPD135313	Brain Cancer	10.28
UNPD135313	Guillain-Barre syndrome	10.28
UNPD135313	Hormone-refractory Prostate cancer	10.28
UNPD135313	Kaposi's Sarcoma	10.28
UNPD135313	Lung Cancer	10.28
UNPD135313	Multiple sclerosis	10.28
UNPD135313	Non-small Cell Lung Cancer	10.28
UNPD135313	Osteoarthritis	10.28
UNPD135313	Pancreatic Cancer	10.28
UNPD135313	Prostate cancer	10.28
UNPD135313	Renal Cell Carcinoma	10.28
UNPD135313	Rheumatoid arthritis, unspecified	10.28
UNPD194823	Chronic lymphocytic leukemia	10.28
UNPD52311	Atherosclerotic cardiovascular disease	10.28
UNPD52311	Cardiac allograft vasculopathy	10.28
UNPD52311	Glaucoma	10.28
UNPD52311	Hepatic fibrosis	10.28
UNPD52311	Hypertensive vascular disease	10.28
UNPD52311	Intimal hyperplasia	10.28
UNPD52311	Liver fibrogenesis	10.28
UNPD52311	Primary pulmonary hypertension	10.28
UNPD52311	Ventricular hypertrophy	10.28
UNPD73781	Thrombosis	10.28
UNPD76053	Cardiovascular disease, unspecified	10.28
UNPD76053	Hypertension	10.28
UNPD76053	Renal diseases	10.28
UNPD8641	Atherosclerosis	10.28
UNPD8641	Cardiovascular disease, unspecified	10.28
UNPD8641	Cerebral vasospasm	10.28
UNPD8641	Chronic myeloid leukemia	10.28
UNPD8641	Crohn's Disease	10.28
UNPD8641	Ischemic injury of the liver	10.28
UNPD8641	Kaposi's sarcoma	10.28
UNPD8641	Neonatal Hyperbilirubinemia, jaundice	10.28
UNPD8641	Oxidative tissue injuries	10.28
UNPD8641	Ulcerative colitis	10.28
UNPD8641	Vascular disease	10.28
UNPD170060	Chronic lymphocytic leukemia	10.27
UNPD20860	Angina	10.27
UNPD20860	Cardiovascular disease, unspecified	10.27
UNPD20860	Colon cancer	10.27
UNPD20860	Coronary Artery Disease	10.27
UNPD20860	Helminth infection	10.27
UNPD20860	Hypertension, Angina	10.27
UNPD20860	Inflammation	10.27
UNPD20860	Schizophrenia	10.27
UNPD20860	Sepsis	10.27
UNPD8540	Asthma	10.27
UNPD8540	Chronic lymphocytic leukemia	10.27
UNPD104182	Asthma	10.26
UNPD108936	Asthma	10.26
UNPD108936	Korsakov's alcoholic psychosis	10.26
UNPD108936	Vitamin B6 deficiency	10.26
UNPD153348	Chronic lymphocytic leukemia	10.26
UNPD19608	Diabetes mellitus	10.25
UNPD99274	Alzheimer's disease	10.25
UNPD99274	Atherosclerosis	10.25
UNPD99274	Cardiovascular disease, unspecified	10.25
UNPD99274	Cocaine overdose	10.25
UNPD99274	Hypercholesterolaemia	10.25
UNPD99274	Protection against chemical weapons like Sarin, Soman and VX gas	10.25
UNPD173918	Chronic lymphocytic leukemia	10.24
UNPD21224	Autoimmune diseases	10.24
UNPD21224	Melanoma	10.24
UNPD60092	Asthma	10.24
UNPD166516	Bacterial infections	10.23
UNPD82244	Chronic lymphocytic leukemia	10.23
UNPD93571	Herpes virus infection	10.23
UNPD93571	Viral infection, unspecified	10.23
UNPD95351	Asthma	10.23
UNPD102293	Analgesics	10.22
UNPD102293	Diabetic complications	10.22
UNPD102293	Diabetic neuropathy	10.22
UNPD102293	Diabetic retinopathy	10.22
UNPD102293	Neuropathic pain	10.22
UNPD116704	Chronic lymphocytic leukemia	10.22
UNPD174354	Atherosclerosis	10.22
UNPD174354	Cardiovascular disease, unspecified	10.22
UNPD174354	Cerebral vasospasm	10.22
UNPD174354	Chronic myeloid leukemia	10.22
UNPD174354	Crohn's Disease	10.22
UNPD174354	Ischemic injury of the liver	10.22
UNPD174354	Kaposi's sarcoma	10.22
UNPD174354	Neonatal Hyperbilirubinemia, jaundice	10.22
UNPD174354	Oxidative tissue injuries	10.22
UNPD174354	Ulcerative colitis	10.22
UNPD174354	Vascular disease	10.22
UNPD63216	Bacterial infections	10.22
UNPD87730	Asthma	10.22
UNPD43323	Philadelphia-positive leukemia	10.21
UNPD104580	Atherosclerosis	10.2
UNPD104580	Cardiovascular disease, unspecified	10.2
UNPD104580	Cerebral vasospasm	10.2
UNPD104580	Chronic myeloid leukemia	10.2
UNPD104580	Crohn's Disease	10.2
UNPD104580	Ischemic injury of the liver	10.2
UNPD104580	Kaposi's sarcoma	10.2
UNPD104580	Neonatal Hyperbilirubinemia, jaundice	10.2
UNPD104580	Oxidative tissue injuries	10.2
UNPD104580	Ulcerative colitis	10.2
UNPD104580	Vascular disease	10.2
UNPD143248	Asthma	10.2
UNPD143248	Chronic lymphocytic leukemia	10.2
UNPD84471	Atherosclerosis	10.2
UNPD84471	Cardiovascular disease, unspecified	10.2
UNPD84471	Cerebral vasospasm	10.2
UNPD84471	Chronic myeloid leukemia	10.2
UNPD84471	Crohn's Disease	10.2
UNPD84471	Ischemic injury of the liver	10.2
UNPD84471	Kaposi's sarcoma	10.2
UNPD84471	Neonatal Hyperbilirubinemia, jaundice	10.2
UNPD84471	Oxidative tissue injuries	10.2
UNPD84471	Ulcerative colitis	10.2
UNPD84471	Vascular disease	10.2
UNPD119313	Anthrax infection	10.19
UNPD141622	Acquired Immune Deficiency Syndrome	10.19
UNPD141622	Parasitic diseases	10.19
UNPD193321	Asthma	10.19
UNPD12656	Chronic lymphocytic leukemia	10.18
UNPD188122	Cancer, unspecific	10.18
UNPD188122	Diabetes mellitus	10.18
UNPD190027	Bacterial infections	10.18
UNPD190027	Malaria	10.18
UNPD46324	Atherosclerosis	10.18
UNPD46324	Cardiovascular disease, unspecified	10.18
UNPD46324	Cerebral vasospasm	10.18
UNPD46324	Chronic myeloid leukemia	10.18
UNPD46324	Crohn's Disease	10.18
UNPD46324	Ischemic injury of the liver	10.18
UNPD46324	Kaposi's sarcoma	10.18
UNPD46324	Neonatal Hyperbilirubinemia, jaundice	10.18
UNPD46324	Oxidative tissue injuries	10.18
UNPD46324	Ulcerative colitis	10.18
UNPD46324	Vascular disease	10.18
UNPD79298	Bacterial infections	10.18
UNPD93920	Asthma	10.18
UNPD11017	Chronic lymphocytic leukemia	10.17
UNPD153654	Anxiety disorder, unspecified	10.17
UNPD153654	Depression	10.17
UNPD153654	Eye inflammation	10.17
UNPD153654	Multiple Sclerosis	10.17
UNPD170765	Asthma	10.17
UNPD170765	Chronic lymphocytic leukemia	10.17
UNPD59628	Diabetes mellitus	10.17
UNPD177766	Breast cancer	10.16
UNPD84677	Atherosclerosis	10.16
UNPD84677	Cardiovascular disease, unspecified	10.16
UNPD84677	Cerebral vasospasm	10.16
UNPD84677	Chronic myeloid leukemia	10.16
UNPD84677	Crohn's Disease	10.16
UNPD84677	Ischemic injury of the liver	10.16
UNPD84677	Kaposi's sarcoma	10.16
UNPD84677	Neonatal Hyperbilirubinemia, jaundice	10.16
UNPD84677	Oxidative tissue injuries	10.16
UNPD84677	Ulcerative colitis	10.16
UNPD84677	Vascular disease	10.16
UNPD43323	Cerebral vasospasm	10.15
UNPD43323	Chronic myeloid leukemia	10.15
UNPD43323	Crohn's Disease	10.15
UNPD43323	Ischemic injury of the liver	10.15
UNPD43323	Kaposi's sarcoma	10.15
UNPD43323	Neonatal Hyperbilirubinemia, jaundice	10.15
UNPD43323	Oxidative tissue injuries	10.15
UNPD43323	Ulcerative colitis	10.15
UNPD127711	Asthma	10.14
UNPD1380	Chronic lymphocytic leukemia	10.14
UNPD155286	Diabetes mellitus	10.14
UNPD17936	Alzheimer's disease	10.14
UNPD17936	Cardiovascular disease, unspecified	10.14
UNPD18575	Asthma	10.14
UNPD94175	Korsakov's alcoholic psychosis	10.14
UNPD94175	Vitamin B6 deficiency	10.14
UNPD98608	Chronic lymphocytic leukemia	10.14
UNPD16684	Asthma	10.13
UNPD174494	Bacterial infections	10.13
UNPD187277	Cancer, unspecific	10.13
UNPD187277	Immunosuppression	10.13
UNPD58507	Cardiovascular disease, unspecified	10.13
UNPD58507	Cerebral vasospasm	10.13
UNPD58507	Chronic myeloid leukemia	10.13
UNPD58507	Crohn's Disease	10.13
UNPD58507	Ischemic injury of the liver	10.13
UNPD58507	Kaposi's sarcoma	10.13
UNPD58507	Neonatal Hyperbilirubinemia, jaundice	10.13
UNPD58507	Oxidative tissue injuries	10.13
UNPD58507	Ulcerative colitis	10.13
UNPD58507	Vascular disease	10.13
UNPD59781	Bacterial infections	10.13
UNPD137544	Hepatitis C	10.12
UNPD137544	Viral infection, unspecified	10.12
UNPD56543	Blood, Blood Forming Organ Disorders, Unspecified	10.12
UNPD56543	Cardiac Surgery	10.12
UNPD56543	Coronary Artery Disease	10.12
UNPD56543	Thrombosis	10.12
UNPD56543	Vascular Diseases	10.12
UNPD56543	Venous Thromboembolism	10.12
UNPD85410	Bacterial infections	10.12
UNPD134220	Asthma	10.11
UNPD134220	Behcet's disease	10.11
UNPD134220	Chronic inflammatory diseases	10.11
UNPD134220	Congestive heart failure	10.11
UNPD134220	Crohn's disease, unspecified	10.11
UNPD134220	Diabetes Mellitus Type 2	10.11
UNPD134220	Heart failure	10.11
UNPD134220	Hyperimmunoglobulinemia D	10.11
UNPD134220	Periodic fever syndrome	10.11
UNPD134220	Rheumatic diseases	10.11
UNPD134220	Rheumatoid arthritis, unspecified	10.11
UNPD134220	Solid tumor	10.11
UNPD137296	Chronic lymphocytic leukemia	10.11
UNPD141934	Diabetes mellitus	10.11
UNPD146168	Bacterial infections	10.11
UNPD146168	Malaria	10.11
UNPD152402	Bacterial infections	10.11
UNPD173918	Brain Cancer	10.11
UNPD173918	Hormone-refractory Prostate cancer	10.11
UNPD173918	Kaposi's Sarcoma	10.11
UNPD173918	Lung Cancer	10.11
UNPD173918	Myocardial infarction	10.11
UNPD173918	Non-small Cell Lung Cancer	10.11
UNPD173918	Prostate cancer	10.11
UNPD173918	Squamous cell carcinoma	10.11
UNPD187782	Asthma	10.11
UNPD187782	Chronic lymphocytic leukemia	10.11
UNPD189655	Hypertension	10.11
UNPD189655	Renal diseases	10.11
UNPD194823	Advanced lung cancer	10.11
UNPD194823	Atherosclerosis	10.11
UNPD194823	Brain Cancer	10.11
UNPD194823	Guillain-Barre syndrome	10.11
UNPD194823	Hormone-refractory Prostate cancer	10.11
UNPD194823	Kaposi's Sarcoma	10.11
UNPD194823	Lung Cancer	10.11
UNPD194823	Multiple sclerosis	10.11
UNPD194823	Non-small Cell Lung Cancer	10.11
UNPD194823	Osteoarthritis	10.11
UNPD194823	Pancreatic Cancer	10.11
UNPD194823	Prostate cancer	10.11
UNPD194823	Renal Cell Carcinoma	10.11
UNPD194823	Restenosis	10.11
UNPD194823	Rheumatoid arthritis, unspecified	10.11
UNPD194973	Advanced lung cancer	10.11
UNPD194973	Atherosclerosis	10.11
UNPD194973	Guillain-Barre syndrome	10.11
UNPD194973	Multiple sclerosis	10.11
UNPD194973	Renal Cell Carcinoma	10.11
UNPD194973	Rheumatoid arthritis, unspecified	10.11
UNPD41674	Asthma	10.11
UNPD75029	Brain Cancer	10.11
UNPD75029	Hormone-refractory Prostate cancer	10.11
UNPD75029	Kaposi's Sarcoma	10.11
UNPD75029	Lung Cancer	10.11
UNPD75029	Myocardial infarction	10.11
UNPD75029	Non-small Cell Lung Cancer	10.11
UNPD75029	Osteoarthritis	10.11
UNPD75029	Prostate cancer	10.11
UNPD75029	Squamous cell carcinoma	10.11
UNPD95242	Atherosclerotic cardiovascular disease	10.11
UNPD95242	Cardiac allograft vasculopathy	10.11
UNPD95242	Glaucoma	10.11
UNPD95242	Hepatic fibrosis	10.11
UNPD95242	Hypertensive vascular disease	10.11
UNPD95242	Intimal hyperplasia	10.11
UNPD95242	Liver fibrogenesis	10.11
UNPD95242	Primary pulmonary hypertension	10.11
UNPD95242	Pulmonary hypertension	10.11
UNPD95242	Restenosis	10.11
UNPD95242	Vascular disease	10.11
UNPD95242	Ventricular hypertrophy	10.11
UNPD113593	Anxiety disorder, unspecified	10.1
UNPD113593	Depression	10.1
UNPD113593	Eye inflammation	10.1
UNPD113593	Multiple Sclerosis	10.1
UNPD121972	Bacterial infections	10.1
UNPD171681	Asthma	10.1
UNPD68795	Cancer, unspecific	10.1
UNPD68795	Hypertension	10.1
UNPD112143	Advanced lung cancer	10.09
UNPD112143	Guillain-Barre syndrome	10.09
UNPD112143	Multiple sclerosis	10.09
UNPD112143	Restenosis	10.09
UNPD112143	Rheumatoid arthritis, unspecified	10.09
UNPD115521	Diabetes mellitus	10.09
UNPD121972	Cancer, unspecific	10.09
UNPD121972	Herpes virus infection	10.09
UNPD121972	Viral infection, unspecified	10.09
UNPD135516	Bacterial infections	10.09
UNPD153348	Asthma	10.09
UNPD176734	Angina	10.09
UNPD176734	Cardiovascular disease, unspecified	10.09
UNPD176734	Colon cancer	10.09
UNPD176734	Coronary Artery Disease	10.09
UNPD176734	Helminth infection	10.09
UNPD176734	Hypertension, Angina	10.09
UNPD176734	Inflammation	10.09
UNPD176734	Schizophrenia	10.09
UNPD176734	Sepsis	10.09
UNPD190645	Brain Cancer	10.09
UNPD190645	Cancer, unspecific	10.09
UNPD190645	Lung Cancer	10.09
UNPD190645	Myocardial infarction	10.09
UNPD190645	Osteoarthritis	10.09
UNPD190645	Ovarian cancer	10.09
UNPD190645	Pancreatic Cancer	10.09
UNPD190645	Prostate cancer	10.09
UNPD191945	Alzheimer's disease	10.09
UNPD191945	Atherosclerosis	10.09
UNPD191945	Cardiovascular disease, unspecified	10.09
UNPD191945	Cocaine overdose	10.09
UNPD191945	Hypercholesterolaemia	10.09
UNPD191945	Protection against chemical weapons like Sarin, Soman and VX gas	10.09
UNPD24413	Cardiovascular disease, unspecified	10.09
UNPD24413	Cerebral vasospasm	10.09
UNPD24413	Chronic myeloid leukemia	10.09
UNPD24413	Crohn's Disease	10.09
UNPD24413	Ischemic injury of the liver	10.09
UNPD24413	Kaposi's sarcoma	10.09
UNPD24413	Neonatal Hyperbilirubinemia, jaundice	10.09
UNPD24413	Oxidative tissue injuries	10.09
UNPD24413	Vascular disease	10.09
UNPD2675	Atherosclerotic cardiovascular disease	10.09
UNPD2675	Cardiac allograft vasculopathy	10.09
UNPD2675	Glaucoma	10.09
UNPD2675	Hepatic fibrosis	10.09
UNPD2675	Hypertensive vascular disease	10.09
UNPD2675	Intimal hyperplasia	10.09
UNPD2675	Liver fibrogenesis	10.09
UNPD2675	Primary pulmonary hypertension	10.09
UNPD2675	Pulmonary hypertension	10.09
UNPD2675	Restenosis	10.09
UNPD2675	Vascular disease	10.09
UNPD2675	Ventricular hypertrophy	10.09
UNPD43323	Sepsis	10.09
UNPD59781	Autoimmune diseases	10.09
UNPD59781	Melanoma	10.09
UNPD7271	Atherosclerosis	10.09
UNPD7271	Cardiovascular disease, unspecified	10.09
UNPD7271	Cerebral vasospasm	10.09
UNPD7271	Chronic myeloid leukemia	10.09
UNPD7271	Crohn's Disease	10.09
UNPD7271	Ischemic injury of the liver	10.09
UNPD7271	Kaposi's sarcoma	10.09
UNPD7271	Neonatal Hyperbilirubinemia, jaundice	10.09
UNPD7271	Oxidative tissue injuries	10.09
UNPD7271	Ulcerative colitis	10.09
UNPD7271	Vascular disease	10.09
UNPD73781	Breast cancer	10.09
UNPD73781	Ovarian cancer	10.09
UNPD75905	Chronic lymphocytic leukemia	10.09
UNPD82038	Analgesics	10.09
UNPD82038	Diabetes Mellitus Type 2	10.09
UNPD82038	Diabetic complications	10.09
UNPD82038	Diabetic neuropathy	10.09
UNPD82038	Diabetic retinopathy	10.09
UNPD82038	Neuropathic pain	10.09
UNPD154028	Asthma	10.08
UNPD63216	Chronic lymphocytic leukemia	10.08
UNPD127342	Autoimmune diseases	10.07
UNPD127342	Melanoma	10.07
UNPD52402	Asthma	10.07
UNPD112809	Asthma	10.06
UNPD112809	Korsakov's alcoholic psychosis	10.06
UNPD112809	Vitamin B6 deficiency	10.06
UNPD133995	Anthrax infection	10.06
UNPD135963	Thrombosis	10.06
UNPD190027	Anxiety disorder, unspecified	10.06
UNPD190027	Depression	10.06
UNPD190027	Eye inflammation	10.06
UNPD190027	Multiple Sclerosis	10.06
UNPD194973	Colon cancer	10.06
UNPD195715	Chronic lymphocytic leukemia	10.06
UNPD43323	Immune disease	10.06
UNPD43323	T cell leukemias	10.06
UNPD61302	Chronic obstructive pulmonary disease	10.06
UNPD61302	Heart failure	10.06
UNPD61302	Hypertension	10.06
UNPD61302	Vascular disease	10.06
UNPD65683	Cancer, unspecific	10.06
UNPD65683	Herpes virus infection	10.06
UNPD65683	Viral infection, unspecified	10.06
UNPD156250	Brain Cancer	10.05
UNPD156250	Hormone-refractory Prostate cancer	10.05
UNPD156250	Kaposi's Sarcoma	10.05
UNPD156250	Lung Cancer	10.05
UNPD156250	Myocardial infarction	10.05
UNPD156250	Non-small Cell Lung Cancer	10.05
UNPD156250	Osteoarthritis	10.05
UNPD156250	Prostate cancer	10.05
UNPD156250	Squamous cell carcinoma	10.05
UNPD161534	Bacterial infections	10.05
UNPD187277	Bacterial infections	10.05
UNPD187277	Malaria	10.05
UNPD25310	Bacterial infections	10.05
UNPD90035	Autoimmune diseases	10.05
UNPD90035	Melanoma	10.05
UNPD143228	Chronic lymphocytic leukemia	10.04
UNPD2675	Atherosclerosis	10.04
UNPD2675	Cancer, unspecific	10.04
UNPD2675	Lipid metabolic disorders	10.04
UNPD2675	Neurodegenerative diseases	10.04
UNPD2675	Obesity	10.04
UNPD30796	Diabetes mellitus	10.04
UNPD41602	Anthrax infection	10.04
UNPD135963	Acute lymphoblastic leukaemia	10.03
UNPD135963	Acute myeloid leukemia	10.03
UNPD135963	Advanced Solid tumors	10.03
UNPD135963	B-cell malignancies	10.03
UNPD135963	Cancer, unspecific	10.03
UNPD135963	Cardiovascular disease, unspecified	10.03
UNPD135963	Chronic lymphocytic leukemia	10.03
UNPD135963	Hepatocellular carcinoma	10.03
UNPD135963	Nasopharyngeal Cancer (NPC)	10.03
UNPD135963	Non-Hodgkin's Lymphoma	10.03
UNPD135963	Non-small Cell Lung Cancer	10.03
UNPD135963	Solid tumors	10.03
UNPD135963	Viral infection, unspecified	10.03
UNPD16204	Analgesics	10.03
UNPD16204	Diabetes Mellitus Type 2	10.03
UNPD16204	Diabetic complications	10.03
UNPD16204	Diabetic neuropathy	10.03
UNPD16204	Diabetic retinopathy	10.03
UNPD16204	Neuropathic pain	10.03
UNPD169210	Immunosuppression	10.03
UNPD29481	Hormone-refractory Prostate cancer	10.03
UNPD29481	Kaposi's Sarcoma	10.03
UNPD29481	Non-small Cell Lung Cancer	10.03
UNPD29481	Squamous cell carcinoma	10.03
UNPD30796	Chronic lymphocytic leukemia	10.03
UNPD30818	Asthma	10.03
UNPD94175	Angina	10.03
UNPD94175	Cardiovascular disease, unspecified	10.03
UNPD94175	Colon cancer	10.03
UNPD94175	Coronary Artery Disease	10.03
UNPD94175	Helminth infection	10.03
UNPD94175	Hypertension, Angina	10.03
UNPD94175	Inflammation	10.03
UNPD94175	Schizophrenia	10.03
UNPD94175	Sepsis	10.03
UNPD21391	Breast cancer	10.02
UNPD21391	Ovarian cancer	10.02
UNPD41999	Erectile dysfunction	10.02
UNPD41999	Injury to spine and spinal cord	10.02
UNPD45188	Brain Cancer	10.02
UNPD45188	Cancer, unspecific	10.02
UNPD45188	Lung Cancer	10.02
UNPD45188	Myocardial infarction	10.02
UNPD45188	Osteoarthritis	10.02
UNPD45188	Ovarian cancer	10.02
UNPD45188	Pancreatic Cancer	10.02
UNPD45188	Prostate cancer	10.02
UNPD70326	Brain Cancer	10.02
UNPD70326	Cancer, unspecific	10.02
UNPD70326	Lung Cancer	10.02
UNPD70326	Myocardial infarction	10.02
UNPD70326	Osteoarthritis	10.02
UNPD70326	Ovarian cancer	10.02
UNPD70326	Pancreatic Cancer	10.02
UNPD70326	Prostate cancer	10.02
UNPD23111	Anthrax infection	10.01
UNPD2675	Melanoma	10.01
UNPD91277	Diabetes mellitus	10.01
UNPD127342	Chronic lymphocytic leukemia	10
UNPD135313	Diabetes mellitus	10
UNPD137471	Anthrax infection	10
UNPD142126	Chronic lymphocytic leukemia	10
UNPD162495	Coronary Artery Disease	10
UNPD165915	Chronic lymphocytic leukemia	10
UNPD174683	Chronic lymphocytic leukemia	10
UNPD40761	Chronic lymphocytic leukemia	10
UNPD58762	Asthma	10
UNPD58762	Chronic lymphocytic leukemia	10
UNPD65790	Bacterial infections	10
UNPD75029	Atherosclerotic cardiovascular disease	10
UNPD75029	Cardiac allograft vasculopathy	10
UNPD75029	Glaucoma	10
UNPD75029	Hepatic fibrosis	10
UNPD75029	Hypertensive vascular disease	10
UNPD75029	Intimal hyperplasia	10
UNPD75029	Liver fibrogenesis	10
UNPD75029	Primary pulmonary hypertension	10
UNPD75029	Pulmonary hypertension	10
UNPD75029	Restenosis	10
UNPD75029	Vascular disease	10
UNPD75029	Ventricular hypertrophy	10
UNPD80121	Asthma	10
UNPD80121	Chronic lymphocytic leukemia	10
UNPD108310	Asthma	9.99
UNPD115316	Atherosclerosis	9.99
UNPD115316	Coronary Artery Disease	9.99
UNPD5255	Bacterial infections	9.99
UNPD5451	Diabetes mellitus	9.99
UNPD61380	Anxiety disorder, unspecified	9.99
UNPD61380	Asthma	9.99
UNPD61380	Cardiac arrhythmias	9.99
UNPD61380	Chronic obstructive pulmonary disease	9.99
UNPD61380	Depression	9.99
UNPD61380	Glaucoma	9.99
UNPD61380	Hypertension	9.99
UNPD61380	Inflammation	9.99
UNPD61380	Multiple sclerosis	9.99
UNPD61380	Obstructive airway disease	9.99
UNPD61380	Respiratory distress syndrome	9.99
UNPD61380	Skeletal muscle wasting	9.99
UNPD61380	Skeletal muscle weakness	9.99
UNPD120094	Korsakov's alcoholic psychosis	9.98
UNPD120094	Vitamin B6 deficiency	9.98
UNPD121964	Asthma	9.98
UNPD127306	Asthma	9.98
UNPD127306	Chronic lymphocytic leukemia	9.98
UNPD140021	Diabetes mellitus	9.98
UNPD19009	Chronic lymphocytic leukemia	9.98
UNPD2675	Viral infection, unspecified	9.98
UNPD33760	Diabetes mellitus	9.98
UNPD44703	Alzheimer's disease	9.98
UNPD44703	Atherosclerosis	9.98
UNPD44703	Cardiovascular disease, unspecified	9.98
UNPD44703	Cocaine overdose	9.98
UNPD44703	Hypercholesterolaemia	9.98
UNPD44703	Protection against chemical weapons like Sarin, Soman and VX gas	9.98
[truncated: 8,876 more rows]
